# Supplementary material for: Alternative splicing diversifies the transcriptome and proteome of the rice blast fungus during host infection
Source: RNA Biol. 2022 Mar 20;19(1):373–85. doi: 10.1080/15476286.2022.2043040 (PMC8942408; doi:10.1080/15476286.2022.2043040)
Supplement: Supplemental Material [file KRNB_A_2043040_SM4895.xlsx]

## Sheet: Supplementary Table S1
Supplementary Table S1. Orthologues of KJ201 and 70-15
Strain:KJ201 genes	Strain:70-15 genes	Identity_query:KJ201	Identity_query:70-15	Classification
augustus-scaffold000001-processed-gene-0.107-mRNA-1	MGG_08663T0	1	1	Same exon structure
augustus-scaffold000001-processed-gene-0.91-mRNA-1	MGG_15793T0	1	1	Same exon structure
augustus-scaffold000001-processed-gene-0.94-mRNA-1	MGG_10921T0	3	3	Same exon structure
augustus-scaffold000001-processed-gene-0.98-mRNA-1	MGG_08659T0	2	2	Same exon structure
augustus-scaffold000001-processed-gene-0.99-mRNA-1	MGG_08658T0	1	1	Same exon structure
augustus-scaffold000001-processed-gene-10.100-mRNA-1	MGG_07707T0	2	2	Same exon structure
augustus-scaffold000001-processed-gene-10.102-mRNA-1	MGG_07709T0	1	1	Same exon structure
augustus-scaffold000001-processed-gene-10.103-mRNA-1	MGG_07710T0	1	1	Same exon structure
augustus-scaffold000001-processed-gene-10.110-mRNA-1	MGG_07729T0	1	1	Same exon structure
augustus-scaffold000001-processed-gene-10.111-mRNA-1	MGG_07731T0	2	2	Same exon structure
augustus-scaffold000001-processed-gene-10.112-mRNA-1	MGG_07732T0	1	1	Same exon structure
augustus-scaffold000001-processed-gene-10.117-mRNA-1	MGG_07714T0	1	1	Same exon structure
augustus-scaffold000001-processed-gene-10.123-mRNA-1	MGG_07724T0	2	2	Same exon structure
augustus-scaffold000001-processed-gene-10.126-mRNA-1	MGG_07730T0	1	1	Same exon structure
augustus-scaffold000001-processed-gene-11.10-mRNA-1	MGG_07749T0	2	2	Same exon structure
augustus-scaffold000001-processed-gene-11.12-mRNA-1	MGG_07759T0	1	1	Same exon structure
augustus-scaffold000001-processed-gene-11.13-mRNA-1	MGG_07761T0	2	2	Same exon structure
augustus-scaffold000001-processed-gene-11.14-mRNA-1	MGG_07765T0	1	1	Same exon structure
augustus-scaffold000001-processed-gene-11.17-mRNA-1	MGG_07747T0	1	1	Same exon structure
augustus-scaffold000001-processed-gene-11.24-mRNA-1	MGG_07762T0	1	1	Same exon structure
augustus-scaffold000001-processed-gene-11.6-mRNA-1	MGG_07744T0	2	2	Same exon structure
augustus-scaffold000001-processed-gene-11.9-mRNA-1	MGG_07748T0	1	1	Same exon structure
augustus-scaffold000001-processed-gene-12.46-mRNA-1	MGG_13836T0	1	1	Same exon structure
augustus-scaffold000001-processed-gene-12.50-mRNA-1	MGG_07775T0	1	1	Same exon structure
augustus-scaffold000001-processed-gene-12.55-mRNA-1	MGG_07784T0	1	1	Same exon structure
augustus-scaffold000001-processed-gene-12.59-mRNA-1	MGG_07790T0	1	1	Same exon structure
augustus-scaffold000001-processed-gene-12.60-mRNA-1	MGG_07792T0	1	1	Same exon structure
augustus-scaffold000001-processed-gene-12.66-mRNA-1	MGG_07772T0	1	1	Same exon structure
augustus-scaffold000001-processed-gene-12.68-mRNA-1	MGG_16927T0	1	1	Same exon structure
augustus-scaffold000001-processed-gene-1.34-mRNA-1	MGG_08652T0	1	1	Same exon structure
augustus-scaffold000001-processed-gene-13.78-mRNA-1	MGG_07804T0	1	1	Same exon structure
augustus-scaffold000001-processed-gene-13.84-mRNA-1	MGG_07811T0	1	1	Same exon structure
augustus-scaffold000001-processed-gene-13.92-mRNA-1	MGG_13871T0	3	3	Same exon structure
augustus-scaffold000001-processed-gene-1.39-mRNA-1	MGG_08645T0	4	4	Same exon structure
augustus-scaffold000001-processed-gene-1.40-mRNA-1	MGG_08642T0	2	2	Same exon structure
augustus-scaffold000001-processed-gene-14.12-mRNA-1	MGG_07848T0	2	2	Same exon structure
augustus-scaffold000001-processed-gene-14.16-mRNA-1	MGG_13872T0	1	1	Same exon structure
augustus-scaffold000001-processed-gene-14.21-mRNA-1	MGG_07842T0	1	1	Same exon structure
augustus-scaffold000001-processed-gene-14.24-mRNA-1	MGG_07847T0	2	2	Same exon structure
augustus-scaffold000001-processed-gene-14.2-mRNA-1	MGG_07817T0	2	2	Same exon structure
augustus-scaffold000001-processed-gene-14.4-mRNA-1	MGG_13875T0	1	1	Same exon structure
augustus-scaffold000001-processed-gene-1.44-mRNA-1	MGG_14266T0	2	2	Same exon structure
augustus-scaffold000001-processed-gene-14.8-mRNA-1	MGG_15256T0	1	1	Same exon structure
augustus-scaffold000001-processed-gene-15.11-mRNA-1	MGG_07870T0	1	1	Same exon structure
augustus-scaffold000001-processed-gene-15.17-mRNA-1	MGG_16534T0	3	3	Same exon structure
augustus-scaffold000001-processed-gene-15.4-mRNA-1	MGG_07852T0	3	3	Same exon structure
augustus-scaffold000001-processed-gene-15.5-mRNA-1	MGG_07854T0	1	1	Same exon structure
augustus-scaffold000001-processed-gene-1.55-mRNA-1	MGG_08647T0	2	2	Same exon structure
augustus-scaffold000001-processed-gene-1.57-mRNA-1	MGG_08644T0	1	1	Same exon structure
augustus-scaffold000001-processed-gene-1.58-mRNA-1	MGG_08643T0	1	1	Same exon structure
augustus-scaffold000001-processed-gene-1.59-mRNA-1	MGG_08641T0	2	2	Same exon structure
augustus-scaffold000001-processed-gene-1.62-mRNA-1	MGG_08637T0	3	3	Same exon structure
augustus-scaffold000001-processed-gene-1.65-mRNA-1	MGG_08623T0	1	1	Same exon structure
augustus-scaffold000001-processed-gene-16.60-mRNA-1	MGG_07872T0	2	2	Same exon structure
augustus-scaffold000001-processed-gene-16.76-mRNA-1	MGG_07900T0	1	1	Same exon structure
augustus-scaffold000001-processed-gene-16.77-mRNA-1	MGG_07901T0	2	2	Same exon structure
augustus-scaffold000001-processed-gene-16.78-mRNA-1	MGG_07908T0	1	1	Same exon structure
augustus-scaffold000001-processed-gene-16.80-mRNA-1	MGG_07912T0	2	2	Same exon structure
augustus-scaffold000001-processed-gene-16.85-mRNA-1	MGG_07886T0	2	2	Same exon structure
augustus-scaffold000001-processed-gene-16.89-mRNA-1	MGG_07897T0	3	3	Same exon structure
augustus-scaffold000001-processed-gene-16.91-mRNA-1	MGG_07898T0	1	1	Same exon structure
augustus-scaffold000001-processed-gene-16.92-mRNA-1	MGG_13907T0	2	2	Same exon structure
augustus-scaffold000001-processed-gene-17.32-mRNA-1	MGG_07920T0	2	2	Same exon structure
augustus-scaffold000001-processed-gene-17.37-mRNA-1	MGG_07927T0	1	1	Same exon structure
augustus-scaffold000001-processed-gene-17.42-mRNA-1	MGG_07935T0	3	3	Same exon structure
augustus-scaffold000001-processed-gene-17.47-mRNA-1	MGG_07924T0	1	1	Same exon structure
augustus-scaffold000001-processed-gene-17.48-mRNA-1	MGG_07926T0	3	3	Same exon structure
augustus-scaffold000001-processed-gene-18.187-mRNA-1	MGG_07949T0	1	1	Same exon structure
augustus-scaffold000001-processed-gene-18.188-mRNA-1	MGG_07952T0	1	1	Same exon structure
augustus-scaffold000001-processed-gene-18.189-mRNA-1	MGG_13923T0	1	1	Same exon structure
augustus-scaffold000001-processed-gene-18.193-mRNA-1	MGG_07959T0	1	1	Same exon structure
augustus-scaffold000001-processed-gene-18.200-mRNA-1	MGG_07969T0	2	2	Same exon structure
augustus-scaffold000001-processed-gene-18.201-mRNA-1	MGG_07970T0	1	1	Same exon structure
augustus-scaffold000001-processed-gene-18.208-mRNA-1	MGG_10852T0	1	1	Same exon structure
augustus-scaffold000001-processed-gene-18.212-mRNA-1	MGG_10857T0	2	2	Same exon structure
augustus-scaffold000001-processed-gene-18.217-mRNA-1	MGG_07957T0	2	2	Same exon structure
augustus-scaffold000001-processed-gene-18.218-mRNA-1	MGG_07960T0	1	1	Same exon structure
augustus-scaffold000001-processed-gene-18.221-mRNA-1	MGG_07966T0	1	1	Same exon structure
augustus-scaffold000001-processed-gene-18.223-mRNA-1	MGG_07972T0	1	1	Same exon structure
augustus-scaffold000001-processed-gene-18.224-mRNA-1	MGG_07973T0	1	1	Same exon structure
augustus-scaffold000001-processed-gene-18.225-mRNA-1	MGG_07974T0	1	1	Same exon structure
augustus-scaffold000001-processed-gene-18.226-mRNA-1	MGG_07975T0	1	1	Same exon structure
augustus-scaffold000001-processed-gene-18.232-mRNA-1	MGG_10847T0	2	2	Same exon structure
augustus-scaffold000001-processed-gene-18.234-mRNA-1	MGG_16982T0	1	1	Same exon structure
augustus-scaffold000001-processed-gene-18.241-mRNA-1	MGG_15266T0	1	1	Same exon structure
augustus-scaffold000001-processed-gene-2.68-mRNA-1	MGG_08615T0	2	2	Same exon structure
augustus-scaffold000001-processed-gene-2.72-mRNA-1	MGG_08610T0	1	1	Same exon structure
augustus-scaffold000001-processed-gene-2.73-mRNA-1	MGG_08607T0	1	1	Same exon structure
augustus-scaffold000001-processed-gene-2.78-mRNA-1	MGG_08609T0	1	1	Same exon structure
augustus-scaffold000001-processed-gene-2.79-mRNA-1	MGG_16539T0	1	1	Same exon structure
augustus-scaffold000001-processed-gene-3.52-mRNA-1	MGG_04398T0	1	1	Same exon structure
augustus-scaffold000001-processed-gene-3.57-mRNA-1	MGG_04418T0	2	2	Same exon structure
augustus-scaffold000001-processed-gene-3.70-mRNA-1	MGG_04465T0	1	1	Same exon structure
augustus-scaffold000001-processed-gene-4.113-mRNA-1	MGG_04471T0	1	1	Same exon structure
augustus-scaffold000001-processed-gene-4.115-mRNA-1	MGG_04470T0	2	2	Same exon structure
augustus-scaffold000001-processed-gene-4.119-mRNA-1	MGG_04478T0	3	3	Same exon structure
augustus-scaffold000001-processed-gene-4.125-mRNA-1	MGG_04484T0	4	4	Same exon structure
augustus-scaffold000001-processed-gene-4.135-mRNA-1	MGG_04477T0	1	1	Same exon structure
augustus-scaffold000001-processed-gene-4.138-mRNA-1	MGG_13813T0	1	1	Same exon structure
augustus-scaffold000001-processed-gene-4.139-mRNA-1	MGG_04486T0	3	3	Same exon structure
augustus-scaffold000001-processed-gene-5.42-mRNA-1	MGG_04506T0	2	2	Same exon structure
augustus-scaffold000001-processed-gene-5.43-mRNA-1	MGG_04508T0	3	3	Same exon structure
augustus-scaffold000001-processed-gene-5.44-mRNA-1	MGG_04510T0	3	3	Same exon structure
augustus-scaffold000001-processed-gene-5.46-mRNA-1	MGG_04546T0	1	1	Same exon structure
augustus-scaffold000001-processed-gene-5.50-mRNA-1	MGG_04554T0	2	2	Same exon structure
augustus-scaffold000001-processed-gene-5.51-mRNA-1	MGG_04555T0	1	1	Same exon structure
augustus-scaffold000001-processed-gene-5.60-mRNA-1	MGG_16520T0	1	1	Same exon structure
augustus-scaffold000001-processed-gene-6.17-mRNA-1	MGG_04599T0	2	2	Same exon structure
augustus-scaffold000001-processed-gene-6.18-mRNA-1	MGG_04566T0	2	2	Same exon structure
augustus-scaffold000001-processed-gene-6.1-mRNA-1	MGG_04563T0	2	2	Same exon structure
augustus-scaffold000001-processed-gene-6.20-mRNA-1	MGG_04582T0	1	1	Same exon structure
augustus-scaffold000001-processed-gene-6.21-mRNA-1	MGG_04583T0	2	2	Same exon structure
augustus-scaffold000001-processed-gene-6.24-mRNA-1	MGG_13793T0	2	2	Same exon structure
augustus-scaffold000001-processed-gene-6.5-mRNA-1	MGG_13803T0	2	2	Same exon structure
augustus-scaffold000001-processed-gene-6.6-mRNA-1	MGG_04578T0	1	1	Same exon structure
augustus-scaffold000001-processed-gene-6.8-mRNA-1	MGG_04579T0	1	1	Same exon structure
augustus-scaffold000001-processed-gene-6.9-mRNA-1	MGG_04580T0	1	1	Same exon structure
augustus-scaffold000001-processed-gene-7.34-mRNA-1	MGG_04638T0	2	2	Same exon structure
augustus-scaffold000001-processed-gene-7.35-mRNA-1	MGG_04609T0	1	1	Same exon structure
augustus-scaffold000001-processed-gene-7.36-mRNA-1	MGG_04622T0	2	2	Same exon structure
augustus-scaffold000001-processed-gene-7.39-mRNA-1	MGG_04628T0	1	1	Same exon structure
augustus-scaffold000001-processed-gene-7.40-mRNA-1	MGG_04629T0	1	1	Same exon structure
augustus-scaffold000001-processed-gene-8.78-mRNA-1	MGG_04677T0	3	3	Same exon structure
augustus-scaffold000001-processed-gene-8.82-mRNA-1	MGG_04683T0	3	3	Same exon structure
augustus-scaffold000001-processed-gene-8.83-mRNA-1	MGG_04684T0	3	3	Same exon structure
augustus-scaffold000001-processed-gene-8.86-mRNA-1	MGG_04689T0	1	1	Same exon structure
augustus-scaffold000001-processed-gene-8.89-mRNA-1	MGG_04678T0	3	3	Same exon structure
augustus-scaffold000001-processed-gene-8.90-mRNA-1	MGG_04680T0	1	1	Same exon structure
augustus-scaffold000001-processed-gene-8.92-mRNA-1	MGG_04686T0	2	2	Same exon structure
augustus-scaffold000001-processed-gene-8.97-mRNA-1	MGG_04692T0	2	2	Same exon structure
augustus-scaffold000001-processed-gene-9.30-mRNA-1	MGG_13774T0	1	1	Same exon structure
augustus-scaffold000001-processed-gene-9.31-mRNA-1	MGG_04711T0	2	2	Same exon structure
augustus-scaffold000001-processed-gene-9.37-mRNA-1	MGG_04726T0	2	2	Same exon structure
augustus-scaffold000001-processed-gene-9.41-mRNA-1	MGG_04736T0	1	1	Same exon structure
augustus-scaffold000001-processed-gene-9.42-mRNA-1	MGG_04737T0	1	1	Same exon structure
augustus-scaffold000001-processed-gene-9.43-mRNA-1	MGG_04738T0	2	2	Same exon structure
augustus-scaffold000001-processed-gene-9.46-mRNA-1	MGG_15309T0	1	1	Same exon structure
augustus-scaffold000001-processed-gene-9.47-mRNA-1	MGG_13773T0	1	1	Same exon structure
augustus-scaffold000001-processed-gene-9.50-mRNA-1	MGG_04715T0	2	2	Same exon structure
augustus-scaffold000001-processed-gene-9.54-mRNA-1	MGG_04727T0	1	1	Same exon structure
augustus-scaffold000001-processed-gene-9.55-mRNA-1	MGG_04734T0	1	1	Same exon structure
augustus-scaffold000001-processed-gene-9.56-mRNA-1	MGG_07702T0	1	1	Same exon structure
augustus-scaffold000002-processed-gene-0.106-mRNA-1	MGG_10780T0	1	1	Same exon structure
augustus-scaffold000002-processed-gene-0.115-mRNA-1	MGG_10798T0	2	2	Same exon structure
augustus-scaffold000002-processed-gene-0.116-mRNA-1	MGG_15431T0	1	1	Same exon structure
augustus-scaffold000002-processed-gene-0.117-mRNA-1	MGG_14351T0	1	1	Same exon structure
augustus-scaffold000002-processed-gene-0.125-mRNA-1	MGG_14237T0	1	1	Same exon structure
augustus-scaffold000002-processed-gene-0.127-mRNA-1	MGG_10791T0	2	2	Same exon structure
augustus-scaffold000002-processed-gene-0.130-mRNA-1	MGG_14230T0	1	1	Same exon structure
augustus-scaffold000002-processed-gene-10.103-mRNA-1	MGG_11467T0	1	1	Same exon structure
augustus-scaffold000002-processed-gene-10.105-mRNA-1	MGG_11469T0	2	2	Same exon structure
augustus-scaffold000002-processed-gene-10.107-mRNA-1	MGG_00920T0	1	1	Same exon structure
augustus-scaffold000002-processed-gene-10.109-mRNA-1	MGG_00916T0	1	1	Same exon structure
augustus-scaffold000002-processed-gene-10.83-mRNA-1	MGG_00932T0	1	1	Same exon structure
augustus-scaffold000002-processed-gene-10.85-mRNA-1	MGG_00929T0	1	1	Same exon structure
augustus-scaffold000002-processed-gene-10.86-mRNA-1	MGG_00930T0	1	1	Same exon structure
augustus-scaffold000002-processed-gene-10.87-mRNA-1	MGG_00928T0	2	2	Same exon structure
augustus-scaffold000002-processed-gene-10.96-mRNA-1	MGG_00913T0	1	1	Same exon structure
augustus-scaffold000002-processed-gene-10.97-mRNA-1	MGG_00912T0	1	1	Same exon structure
augustus-scaffold000002-processed-gene-10.99-mRNA-1	MGG_00907T0	4	4	Same exon structure
augustus-scaffold000002-processed-gene-11.23-mRNA-1	MGG_00906T0	1	1	Same exon structure
augustus-scaffold000002-processed-gene-11.34-mRNA-1	MGG_00888T0	1	1	Same exon structure
augustus-scaffold000002-processed-gene-11.36-mRNA-1	MGG_00886T0	1	1	Same exon structure
augustus-scaffold000002-processed-gene-11.37-mRNA-1	MGG_00885T0	2	2	Same exon structure
augustus-scaffold000002-processed-gene-11.45-mRNA-1	MGG_00892T0	3	3	Same exon structure
augustus-scaffold000002-processed-gene-11.46-mRNA-1	MGG_00891T0	2	2	Same exon structure
augustus-scaffold000002-processed-gene-11.49-mRNA-1	MGG_11475T0	2	2	Same exon structure
augustus-scaffold000002-processed-gene-12.10-mRNA-1	MGG_00867T0	2	2	Same exon structure
augustus-scaffold000002-processed-gene-12.16-mRNA-1	MGG_00859T0	3	3	Same exon structure
augustus-scaffold000002-processed-gene-12.17-mRNA-1	MGG_11480T0	3	3	Same exon structure
augustus-scaffold000002-processed-gene-12.18-mRNA-1	MGG_00858T0	2	2	Same exon structure
augustus-scaffold000002-processed-gene-12.1-mRNA-1	MGG_00879T0	2	2	Same exon structure
augustus-scaffold000002-processed-gene-12.26-mRNA-1	MGG_17356T0	1	1	Same exon structure
augustus-scaffold000002-processed-gene-12.27-mRNA-1	MGG_00857T0	1	1	Same exon structure
augustus-scaffold000002-processed-gene-12.2-mRNA-1	MGG_00882T0	3	3	Same exon structure
augustus-scaffold000002-processed-gene-12.3-mRNA-1	MGG_00880T0	1	1	Same exon structure
augustus-scaffold000002-processed-gene-13.27-mRNA-1	MGG_00853T0	3	3	Same exon structure
augustus-scaffold000002-processed-gene-13.28-mRNA-1	MGG_00851T0	1	1	Same exon structure
augustus-scaffold000002-processed-gene-13.29-mRNA-1	MGG_00848T0	3	3	Same exon structure
augustus-scaffold000002-processed-gene-13.33-mRNA-1	MGG_00841T0	2	2	Same exon structure
augustus-scaffold000002-processed-gene-13.41-mRNA-1	MGG_00849T0	1	1	Same exon structure
augustus-scaffold000002-processed-gene-13.42-mRNA-1	MGG_00844T0	1	1	Same exon structure
augustus-scaffold000002-processed-gene-13.46-mRNA-1	MGG_00838T0	3	3	Same exon structure
augustus-scaffold000002-processed-gene-13.47-mRNA-1	MGG_00836T0	1	1	Same exon structure
augustus-scaffold000002-processed-gene-13.50-mRNA-1	MGG_00833T0	4	4	Same exon structure
augustus-scaffold000002-processed-gene-1.38-mRNA-1	MGG_14349T0	1	1	Same exon structure
augustus-scaffold000002-processed-gene-1.42-mRNA-1	MGG_14348T0	1	1	Same exon structure
augustus-scaffold000002-processed-gene-14.57-mRNA-1	MGG_00820T0	2	2	Same exon structure
augustus-scaffold000002-processed-gene-14.61-mRNA-1	MGG_00811T0	1	1	Same exon structure
augustus-scaffold000002-processed-gene-14.67-mRNA-1	MGG_00821T0	1	1	Same exon structure
augustus-scaffold000002-processed-gene-14.68-mRNA-1	MGG_00819T0	2	2	Same exon structure
augustus-scaffold000002-processed-gene-1.46-mRNA-1	MGG_01159T0	3	3	Same exon structure
augustus-scaffold000002-processed-gene-14.70-mRNA-1	MGG_00817T0	1	1	Same exon structure
augustus-scaffold000002-processed-gene-14.72-mRNA-1	MGG_00812T0	1	1	Same exon structure
augustus-scaffold000002-processed-gene-14.73-mRNA-1	MGG_00810T0	3	3	Same exon structure
augustus-scaffold000002-processed-gene-1.48-mRNA-1	MGG_01160T0	2	2	Same exon structure
augustus-scaffold000002-processed-gene-15.17-mRNA-1	MGG_00802T0	2	2	Same exon structure
augustus-scaffold000002-processed-gene-15.18-mRNA-1	MGG_00803T0	4	4	Same exon structure
augustus-scaffold000002-processed-gene-15.24-mRNA-1	MGG_11492T0	1	1	Same exon structure
augustus-scaffold000002-processed-gene-15.35-mRNA-1	MGG_00785T0	1	1	Same exon structure
augustus-scaffold000002-processed-gene-16.21-mRNA-1	MGG_11495T0	1	1	Same exon structure
augustus-scaffold000002-processed-gene-16.25-mRNA-1	MGG_00779T0	1	1	Same exon structure
augustus-scaffold000002-processed-gene-16.26-mRNA-1	MGG_00778T0	4	4	Same exon structure
augustus-scaffold000002-processed-gene-16.30-mRNA-1	MGG_00772T0	1	1	Same exon structure
augustus-scaffold000002-processed-gene-16.31-mRNA-1	MGG_00771T0	2	2	Same exon structure
augustus-scaffold000002-processed-gene-16.32-mRNA-1	MGG_00770T0	2	2	Same exon structure
augustus-scaffold000002-processed-gene-16.34-mRNA-1	MGG_17371T0	3	3	Same exon structure
augustus-scaffold000002-processed-gene-16.36-mRNA-1	MGG_00765T0	1	1	Same exon structure
augustus-scaffold000002-processed-gene-16.43-mRNA-1	MGG_11497T0	3	3	Same exon structure
augustus-scaffold000002-processed-gene-17.71-mRNA-1	MGG_00759T0	2	2	Same exon structure
augustus-scaffold000002-processed-gene-17.73-mRNA-1	MGG_00758T0	1	1	Same exon structure
augustus-scaffold000002-processed-gene-17.76-mRNA-1	MGG_00754T0	2	2	Same exon structure
augustus-scaffold000002-processed-gene-17.79-mRNA-1	MGG_00748T0	3	3	Same exon structure
augustus-scaffold000002-processed-gene-17.84-mRNA-1	MGG_00739T0	4	4	Same exon structure
augustus-scaffold000002-processed-gene-17.85-mRNA-1	MGG_00737T0	2	2	Same exon structure
augustus-scaffold000002-processed-gene-17.86-mRNA-1	MGG_00735T0	1	1	Same exon structure
augustus-scaffold000002-processed-gene-17.87-mRNA-1	MGG_00734T0	2	2	Same exon structure
augustus-scaffold000002-processed-gene-17.88-mRNA-1	MGG_00752T0	4	4	Same exon structure
augustus-scaffold000002-processed-gene-17.90-mRNA-1	MGG_00747T0	1	1	Same exon structure
augustus-scaffold000002-processed-gene-17.93-mRNA-1	MGG_00740T0	1	1	Same exon structure
augustus-scaffold000002-processed-gene-17.94-mRNA-1	MGG_00738T0	2	2	Same exon structure
augustus-scaffold000002-processed-gene-18.71-mRNA-1	MGG_11502T0	2	2	Same exon structure
augustus-scaffold000002-processed-gene-18.75-mRNA-1	MGG_00729T0	3	3	Same exon structure
augustus-scaffold000002-processed-gene-18.78-mRNA-1	MGG_00726T0	1	1	Same exon structure
augustus-scaffold000002-processed-gene-18.81-mRNA-1	MGG_00716T0	1	1	Same exon structure
augustus-scaffold000002-processed-gene-18.85-mRNA-1	MGG_00709T0	2	2	Same exon structure
augustus-scaffold000002-processed-gene-18.86-mRNA-1	MGG_00706T0	4	4	Same exon structure
augustus-scaffold000002-processed-gene-18.92-mRNA-1	MGG_00708T0	2	2	Same exon structure
augustus-scaffold000002-processed-gene-18.94-mRNA-1	MGG_00705T0	2	2	Same exon structure
augustus-scaffold000002-processed-gene-18.95-mRNA-1	MGG_00703T0	2	2	Same exon structure
augustus-scaffold000002-processed-gene-19.54-mRNA-1	MGG_00696T0	2	2	Same exon structure
augustus-scaffold000002-processed-gene-19.58-mRNA-1	MGG_00685T0	5	5	Same exon structure
augustus-scaffold000002-processed-gene-19.59-mRNA-1	MGG_11511T0	2	2	Same exon structure
augustus-scaffold000002-processed-gene-19.62-mRNA-1	MGG_11518T0	1	1	Same exon structure
augustus-scaffold000002-processed-gene-19.64-mRNA-1	MGG_00698T0	3	3	Same exon structure
augustus-scaffold000002-processed-gene-19.68-mRNA-1	MGG_00693T0	1	1	Same exon structure
augustus-scaffold000002-processed-gene-19.72-mRNA-1	MGG_00684T0	3	3	Same exon structure
augustus-scaffold000002-processed-gene-20.104-mRNA-1	MGG_00664T0	2	2	Same exon structure
augustus-scaffold000002-processed-gene-20.105-mRNA-1	MGG_14664T0	1	1	Same exon structure
augustus-scaffold000002-processed-gene-20.109-mRNA-1	MGG_00656T0	2	2	Same exon structure
augustus-scaffold000002-processed-gene-20.110-mRNA-1	MGG_00655T0	1	1	Same exon structure
augustus-scaffold000002-processed-gene-20.83-mRNA-1	MGG_00680T0	1	1	Same exon structure
augustus-scaffold000002-processed-gene-20.86-mRNA-1	MGG_00677T0	2	2	Same exon structure
augustus-scaffold000002-processed-gene-20.89-mRNA-1	MGG_00673T0	3	3	Same exon structure
augustus-scaffold000002-processed-gene-20.91-mRNA-1	MGG_00667T0	2	2	Same exon structure
augustus-scaffold000002-processed-gene-20.96-mRNA-1	MGG_00654T0	1	1	Same exon structure
augustus-scaffold000002-processed-gene-20.98-mRNA-1	MGG_00652T0	1	1	Same exon structure
augustus-scaffold000002-processed-gene-20.99-mRNA-1	MGG_11524T0	1	1	Same exon structure
augustus-scaffold000002-processed-gene-2.101-mRNA-1	MGG_01146T0	3	3	Same exon structure
augustus-scaffold000002-processed-gene-2.102-mRNA-1	MGG_01143T0	1	1	Same exon structure
augustus-scaffold000002-processed-gene-2.109-mRNA-1	MGG_01129T0	1	1	Same exon structure
augustus-scaffold000002-processed-gene-21.109-mRNA-1	MGG_00631T0	1	1	Same exon structure
augustus-scaffold000002-processed-gene-21.87-mRNA-1	MGG_00650T0	1	1	Same exon structure
augustus-scaffold000002-processed-gene-21.88-mRNA-1	MGG_00648T0	2	2	Same exon structure
augustus-scaffold000002-processed-gene-21.93-mRNA-1	MGG_00635T0	2	2	Same exon structure
augustus-scaffold000002-processed-gene-21.97-mRNA-1	MGG_00628T0	1	1	Same exon structure
augustus-scaffold000002-processed-gene-21.98-mRNA-1	MGG_00645T0	1	1	Same exon structure
augustus-scaffold000002-processed-gene-22.13-mRNA-1	MGG_00613T0	1	1	Same exon structure
augustus-scaffold000002-processed-gene-22.15-mRNA-1	MGG_00606T0	2	2	Same exon structure
augustus-scaffold000002-processed-gene-22.6-mRNA-1	MGG_00618T0	2	2	Same exon structure
augustus-scaffold000002-processed-gene-22.8-mRNA-1	MGG_00612T0	3	3	Same exon structure
augustus-scaffold000002-processed-gene-23.61-mRNA-1	MGG_00589T0	1	1	Same exon structure
augustus-scaffold000002-processed-gene-23.63-mRNA-1	MGG_11548T0	1	1	Same exon structure
augustus-scaffold000002-processed-gene-23.64-mRNA-1	MGG_00601T0	3	3	Same exon structure
augustus-scaffold000002-processed-gene-24.66-mRNA-1	MGG_00578T0	2	2	Same exon structure
augustus-scaffold000002-processed-gene-24.72-mRNA-1	MGG_00573T0	3	3	Same exon structure
augustus-scaffold000002-processed-gene-24.74-mRNA-1	MGG_00571T0	7	7	Same exon structure
augustus-scaffold000002-processed-gene-24.76-mRNA-1	MGG_17426T0	1	1	Same exon structure
augustus-scaffold000002-processed-gene-24.77-mRNA-1	MGG_00564T0	2	2	Same exon structure
augustus-scaffold000002-processed-gene-24.80-mRNA-1	MGG_00561T0	2	2	Same exon structure
augustus-scaffold000002-processed-gene-24.82-mRNA-1	MGG_00555T0	1	1	Same exon structure
augustus-scaffold000002-processed-gene-24.89-mRNA-1	MGG_00566T0	2	2	Same exon structure
augustus-scaffold000002-processed-gene-24.90-mRNA-1	MGG_00565T0	3	3	Same exon structure
augustus-scaffold000002-processed-gene-24.91-mRNA-1	MGG_00560T0	3	3	Same exon structure
augustus-scaffold000002-processed-gene-24.93-mRNA-1	MGG_00556T0	2	2	Same exon structure
augustus-scaffold000002-processed-gene-24.97-mRNA-1	MGG_00546T0	2	2	Same exon structure
augustus-scaffold000002-processed-gene-24.98-mRNA-1	MGG_00545T0	1	1	Same exon structure
augustus-scaffold000002-processed-gene-25.64-mRNA-1	MGG_00539T0	1	1	Same exon structure
augustus-scaffold000002-processed-gene-25.65-mRNA-1	MGG_00537T0	4	4	Same exon structure
augustus-scaffold000002-processed-gene-25.66-mRNA-1	MGG_00535T0	1	1	Same exon structure
augustus-scaffold000002-processed-gene-25.67-mRNA-1	MGG_00534T0	2	2	Same exon structure
augustus-scaffold000002-processed-gene-25.69-mRNA-1	MGG_00530T0	1	1	Same exon structure
augustus-scaffold000002-processed-gene-25.71-mRNA-1	MGG_00521T0	1	1	Same exon structure
augustus-scaffold000002-processed-gene-25.80-mRNA-1	MGG_00523T0	1	1	Same exon structure
augustus-scaffold000002-processed-gene-26.47-mRNA-1	MGG_00511T0	3	3	Same exon structure
augustus-scaffold000002-processed-gene-26.48-mRNA-1	MGG_00510T0	1	1	Same exon structure
augustus-scaffold000002-processed-gene-26.52-mRNA-1	MGG_00500T0	1	1	Same exon structure
augustus-scaffold000002-processed-gene-26.55-mRNA-1	MGG_00497T0	2	2	Same exon structure
augustus-scaffold000002-processed-gene-26.56-mRNA-1	MGG_00496T0	2	2	Same exon structure
augustus-scaffold000002-processed-gene-26.60-mRNA-1	MGG_17441T0	1	1	Same exon structure
augustus-scaffold000002-processed-gene-26.63-mRNA-1	MGG_00505T0	2	2	Same exon structure
augustus-scaffold000002-processed-gene-26.66-mRNA-1	MGG_00495T0	1	1	Same exon structure
augustus-scaffold000002-processed-gene-27.64-mRNA-1	MGG_00487T0	1	1	Same exon structure
augustus-scaffold000002-processed-gene-27.69-mRNA-1	MGG_00480T0	2	2	Same exon structure
augustus-scaffold000002-processed-gene-27.75-mRNA-1	MGG_00466T0	4	4	Same exon structure
augustus-scaffold000002-processed-gene-27.80-mRNA-1	MGG_00490T0	1	1	Same exon structure
augustus-scaffold000002-processed-gene-27.81-mRNA-1	MGG_00488T0	3	3	Same exon structure
augustus-scaffold000002-processed-gene-27.85-mRNA-1	MGG_00477T0	1	1	Same exon structure
augustus-scaffold000002-processed-gene-27.89-mRNA-1	MGG_00469T0	1	1	Same exon structure
augustus-scaffold000002-processed-gene-2.81-mRNA-1	MGG_01157T0	1	1	Same exon structure
augustus-scaffold000002-processed-gene-2.82-mRNA-1	MGG_01156T0	1	1	Same exon structure
augustus-scaffold000002-processed-gene-28.36-mRNA-1	MGG_00461T0	2	2	Same exon structure
augustus-scaffold000002-processed-gene-28.39-mRNA-1	MGG_00457T0	2	2	Same exon structure
augustus-scaffold000002-processed-gene-2.83-mRNA-1	MGG_01158T0	1	1	Same exon structure
augustus-scaffold000002-processed-gene-28.49-mRNA-1	MGG_00433T0	1	1	Same exon structure
augustus-scaffold000002-processed-gene-2.84-mRNA-1	MGG_14633T0	1	1	Same exon structure
augustus-scaffold000002-processed-gene-28.57-mRNA-1	MGG_00447T0	3	3	Same exon structure
augustus-scaffold000002-processed-gene-28.58-mRNA-1	MGG_00446T0	2	2	Same exon structure
augustus-scaffold000002-processed-gene-28.61-mRNA-1	MGG_00439T0	1	1	Same exon structure
augustus-scaffold000002-processed-gene-2.86-mRNA-1	MGG_01152T0	3	3	Same exon structure
augustus-scaffold000002-processed-gene-2.87-mRNA-1	MGG_01150T0	2	2	Same exon structure
augustus-scaffold000002-processed-gene-2.88-mRNA-1	MGG_01148T0	1	1	Same exon structure
augustus-scaffold000002-processed-gene-2.92-mRNA-1	MGG_14635T0	1	1	Same exon structure
augustus-scaffold000002-processed-gene-29.34-mRNA-1	MGG_00417T0	1	1	Same exon structure
augustus-scaffold000002-processed-gene-29.35-mRNA-1	MGG_00413T0	1	1	Same exon structure
augustus-scaffold000002-processed-gene-29.44-mRNA-1	MGG_00423T0	1	1	Same exon structure
augustus-scaffold000002-processed-gene-29.46-mRNA-1	MGG_00416T0	4	4	Same exon structure
augustus-scaffold000002-processed-gene-29.48-mRNA-1	MGG_00411T0	1	1	Same exon structure
augustus-scaffold000002-processed-gene-29.53-mRNA-1	MGG_17464T0	1	1	Same exon structure
augustus-scaffold000002-processed-gene-29.56-mRNA-1	MGG_00397T0	1	1	Same exon structure
augustus-scaffold000002-processed-gene-2.95-mRNA-1	MGG_01136T0	1	1	Same exon structure
augustus-scaffold000002-processed-gene-2.98-mRNA-1	MGG_01151T0	2	2	Same exon structure
augustus-scaffold000002-processed-gene-30.71-mRNA-1	MGG_00389T0	1	1	Same exon structure
augustus-scaffold000002-processed-gene-30.73-mRNA-1	MGG_00385T0	1	1	Same exon structure
augustus-scaffold000002-processed-gene-30.77-mRNA-1	MGG_00369T0	1	1	Same exon structure
augustus-scaffold000002-processed-gene-30.78-mRNA-1	MGG_00390T0	1	1	Same exon structure
augustus-scaffold000002-processed-gene-30.81-mRNA-1	MGG_00384T0	1	1	Same exon structure
augustus-scaffold000002-processed-gene-30.83-mRNA-1	MGG_14688T0	2	2	Same exon structure
augustus-scaffold000002-processed-gene-30.86-mRNA-1	MGG_00378T0	1	1	Same exon structure
augustus-scaffold000002-processed-gene-30.87-mRNA-1	MGG_14692T0	4	4	Same exon structure
augustus-scaffold000002-processed-gene-30.89-mRNA-1	MGG_00375T0	1	1	Same exon structure
augustus-scaffold000002-processed-gene-31.111-mRNA-1	MGG_14696T0	1	1	Same exon structure
augustus-scaffold000002-processed-gene-31.116-mRNA-1	MGG_00361T0	1	1	Same exon structure
augustus-scaffold000002-processed-gene-31.118-mRNA-1	MGG_11590T0	1	1	Same exon structure
augustus-scaffold000002-processed-gene-31.127-mRNA-1	MGG_00359T0	2	2	Same exon structure
augustus-scaffold000002-processed-gene-31.129-mRNA-1	MGG_00356T0	1	1	Same exon structure
augustus-scaffold000002-processed-gene-31.138-mRNA-1	MGG_00339T0	2	2	Same exon structure
augustus-scaffold000002-processed-gene-3.21-mRNA-1	MGG_01127T0	1	1	Same exon structure
augustus-scaffold000002-processed-gene-32.48-mRNA-1	MGG_14699T0	1	1	Same exon structure
augustus-scaffold000002-processed-gene-32.50-mRNA-1	MGG_00336T0	2	2	Same exon structure
augustus-scaffold000002-processed-gene-32.60-mRNA-1	MGG_00319T0	2	2	Same exon structure
augustus-scaffold000002-processed-gene-32.66-mRNA-1	MGG_00322T0	2	2	Same exon structure
augustus-scaffold000002-processed-gene-3.29-mRNA-1	MGG_01110T0	4	4	Same exon structure
augustus-scaffold000002-processed-gene-33.10-mRNA-1	MGG_00301T0	3	3	Same exon structure
augustus-scaffold000002-processed-gene-33.12-mRNA-1	MGG_00297T0	2	2	Same exon structure
augustus-scaffold000002-processed-gene-33.15-mRNA-1	MGG_00311T0	4	4	Same exon structure
augustus-scaffold000002-processed-gene-33.17-mRNA-1	MGG_11604T0	1	1	Same exon structure
augustus-scaffold000002-processed-gene-33.18-mRNA-1	MGG_00309T0	1	1	Same exon structure
augustus-scaffold000002-processed-gene-33.21-mRNA-1	MGG_00299T0	1	1	Same exon structure
augustus-scaffold000002-processed-gene-33.3-mRNA-1	MGG_00312T0	2	2	Same exon structure
augustus-scaffold000002-processed-gene-3.39-mRNA-1	MGG_01119T0	1	1	Same exon structure
augustus-scaffold000002-processed-gene-3.40-mRNA-1	MGG_01117T0	1	1	Same exon structure
augustus-scaffold000002-processed-gene-34.51-mRNA-1	MGG_11606T0	1	1	Same exon structure
augustus-scaffold000002-processed-gene-34.54-mRNA-1	MGG_00290T0	1	1	Same exon structure
augustus-scaffold000002-processed-gene-34.55-mRNA-1	MGG_00288T0	1	1	Same exon structure
augustus-scaffold000002-processed-gene-34.64-mRNA-1	MGG_11615T0	1	1	Same exon structure
augustus-scaffold000002-processed-gene-34.69-mRNA-1	MGG_00292T0	1	1	Same exon structure
augustus-scaffold000002-processed-gene-34.72-mRNA-1	MGG_11608T0	2	2	Same exon structure
augustus-scaffold000002-processed-gene-34.75-mRNA-1	MGG_11613T0	1	1	Same exon structure
augustus-scaffold000002-processed-gene-34.76-mRNA-1	MGG_00277T0	5	5	Same exon structure
augustus-scaffold000002-processed-gene-34.77-mRNA-1	MGG_00274T0	2	2	Same exon structure
augustus-scaffold000002-processed-gene-34.78-mRNA-1	MGG_00270T0	1	1	Same exon structure
augustus-scaffold000002-processed-gene-3.48-mRNA-1	MGG_01104T0	2	2	Same exon structure
augustus-scaffold000002-processed-gene-35.48-mRNA-1	MGG_00266T0	2	2	Same exon structure
augustus-scaffold000002-processed-gene-35.49-mRNA-1	MGG_11617T0	3	3	Same exon structure
augustus-scaffold000002-processed-gene-35.55-mRNA-1	MGG_00252T0	2	2	Same exon structure
augustus-scaffold000002-processed-gene-35.61-mRNA-1	MGG_00242T0	1	1	Same exon structure
augustus-scaffold000002-processed-gene-35.66-mRNA-1	MGG_00261T0	2	2	Same exon structure
augustus-scaffold000002-processed-gene-35.67-mRNA-1	MGG_00259T0	1	1	Same exon structure
augustus-scaffold000002-processed-gene-35.73-mRNA-1	MGG_17492T0	1	1	Same exon structure
augustus-scaffold000002-processed-gene-35.78-mRNA-1	MGG_17495T0	1	1	Same exon structure
augustus-scaffold000002-processed-gene-36.24-mRNA-1	MGG_00230T0	1	1	Same exon structure
augustus-scaffold000002-processed-gene-36.25-mRNA-1	MGG_00226T0	1	1	Same exon structure
augustus-scaffold000002-processed-gene-36.35-mRNA-1	MGG_00210T0	1	1	Same exon structure
augustus-scaffold000002-processed-gene-37.10-mRNA-1	MGG_17509T0	1	1	Same exon structure
augustus-scaffold000002-processed-gene-37.12-mRNA-1	MGG_00203T0	1	1	Same exon structure
augustus-scaffold000002-processed-gene-37.15-mRNA-1	MGG_00198T0	1	1	Same exon structure
augustus-scaffold000002-processed-gene-37.5-mRNA-1	MGG_00204T0	3	3	Same exon structure
augustus-scaffold000002-processed-gene-37.9-mRNA-1	MGG_17508T0	1	1	Same exon structure
augustus-scaffold000002-processed-gene-38.61-mRNA-1	MGG_00194T0	1	1	Same exon structure
augustus-scaffold000002-processed-gene-38.62-mRNA-1	MGG_00193T0	1	1	Same exon structure
augustus-scaffold000002-processed-gene-38.66-mRNA-1	MGG_00178T0	3	3	Same exon structure
augustus-scaffold000002-processed-gene-38.67-mRNA-1	MGG_00177T0	2	2	Same exon structure
augustus-scaffold000002-processed-gene-38.73-mRNA-1	MGG_17514T0	2	2	Same exon structure
augustus-scaffold000002-processed-gene-38.74-mRNA-1	MGG_00183T0	1	1	Same exon structure
augustus-scaffold000002-processed-gene-38.75-mRNA-1	MGG_00181T0	2	2	Same exon structure
augustus-scaffold000002-processed-gene-39.17-mRNA-1	MGG_00172T0	1	1	Same exon structure
augustus-scaffold000002-processed-gene-39.20-mRNA-1	MGG_00166T0	1	1	Same exon structure
augustus-scaffold000002-processed-gene-39.24-mRNA-1	MGG_00158T0	4	4	Same exon structure
augustus-scaffold000002-processed-gene-39.26-mRNA-1	MGG_00152T0	1	1	Same exon structure
augustus-scaffold000002-processed-gene-39.28-mRNA-1	MGG_14717T0	2	2	Same exon structure
augustus-scaffold000002-processed-gene-39.29-mRNA-1	MGG_00145T0	1	1	Same exon structure
augustus-scaffold000002-processed-gene-39.30-mRNA-1	MGG_00171T0	2	2	Same exon structure
augustus-scaffold000002-processed-gene-39.31-mRNA-1	MGG_00169T0	4	4	Same exon structure
augustus-scaffold000002-processed-gene-39.37-mRNA-1	MGG_00157T0	3	3	Same exon structure
augustus-scaffold000002-processed-gene-39.39-mRNA-1	MGG_00155T0	1	1	Same exon structure
augustus-scaffold000002-processed-gene-39.42-mRNA-1	MGG_00150T0	1	1	Same exon structure
augustus-scaffold000002-processed-gene-39.44-mRNA-1	MGG_00146T0	1	1	Same exon structure
augustus-scaffold000002-processed-gene-40.14-mRNA-1	MGG_00142T0	3	3	Same exon structure
augustus-scaffold000002-processed-gene-40.15-mRNA-1	MGG_00144T0	1	1	Same exon structure
augustus-scaffold000002-processed-gene-40.16-mRNA-1	MGG_00143T0	2	2	Same exon structure
augustus-scaffold000002-processed-gene-40.18-mRNA-1	MGG_00138T0	1	1	Same exon structure
augustus-scaffold000002-processed-gene-40.21-mRNA-1	MGG_00135T0	4	4	Same exon structure
augustus-scaffold000002-processed-gene-40.22-mRNA-1	MGG_11658T0	1	1	Same exon structure
augustus-scaffold000002-processed-gene-40.24-mRNA-1	MGG_00133T0	3	3	Same exon structure
augustus-scaffold000002-processed-gene-40.29-mRNA-1	MGG_11657T0	2	2	Same exon structure
augustus-scaffold000002-processed-gene-41.0-mRNA-1	MGG_00124T0	4	4	Same exon structure
augustus-scaffold000002-processed-gene-41.13-mRNA-1	MGG_00105T0	3	3	Same exon structure
augustus-scaffold000002-processed-gene-41.14-mRNA-1	MGG_00103T0	2	2	Same exon structure
augustus-scaffold000002-processed-gene-41.15-mRNA-1	MGG_00101T0	2	2	Same exon structure
augustus-scaffold000002-processed-gene-41.17-mRNA-1	MGG_00097T0	1	1	Same exon structure
augustus-scaffold000002-processed-gene-41.18-mRNA-1	MGG_00119T0	3	3	Same exon structure
augustus-scaffold000002-processed-gene-41.19-mRNA-1	MGG_00117T0	1	1	Same exon structure
augustus-scaffold000002-processed-gene-41.20-mRNA-1	MGG_00110T0	1	1	Same exon structure
augustus-scaffold000002-processed-gene-41.24-mRNA-1	MGG_00102T0	1	1	Same exon structure
augustus-scaffold000002-processed-gene-41.25-mRNA-1	MGG_11667T0	2	2	Same exon structure
augustus-scaffold000002-processed-gene-41.5-mRNA-1	MGG_00118T0	1	1	Same exon structure
augustus-scaffold000002-processed-gene-41.6-mRNA-1	MGG_00116T0	5	5	Same exon structure
augustus-scaffold000002-processed-gene-41.7-mRNA-1	MGG_17531T0	1	1	Same exon structure
augustus-scaffold000002-processed-gene-42.102-mRNA-1	MGG_00087T0	2	2	Same exon structure
augustus-scaffold000002-processed-gene-42.103-mRNA-1	MGG_00084T0	1	1	Same exon structure
augustus-scaffold000002-processed-gene-42.104-mRNA-1	MGG_00083T0	1	1	Same exon structure
augustus-scaffold000002-processed-gene-42.106-mRNA-1	MGG_00081T0	1	1	Same exon structure
augustus-scaffold000002-processed-gene-4.24-mRNA-1	MGG_01099T0	2	2	Same exon structure
augustus-scaffold000002-processed-gene-4.27-mRNA-1	MGG_01095T0	2	2	Same exon structure
augustus-scaffold000002-processed-gene-42.86-mRNA-1	MGG_00095T0	1	1	Same exon structure
augustus-scaffold000002-processed-gene-42.87-mRNA-1	MGG_17554T0	3	3	Same exon structure
augustus-scaffold000002-processed-gene-42.96-mRNA-1	MGG_00077T0	2	2	Same exon structure
augustus-scaffold000002-processed-gene-42.99-mRNA-1	MGG_00072T0	3	3	Same exon structure
augustus-scaffold000002-processed-gene-4.31-mRNA-1	MGG_01088T0	1	1	Same exon structure
augustus-scaffold000002-processed-gene-43.29-mRNA-1	MGG_00068T0	1	1	Same exon structure
augustus-scaffold000002-processed-gene-4.32-mRNA-1	MGG_01087T0	2	2	Same exon structure
augustus-scaffold000002-processed-gene-43.31-mRNA-1	MGG_11680T0	2	2	Same exon structure
augustus-scaffold000002-processed-gene-43.34-mRNA-1	MGG_00057T0	3	3	Same exon structure
augustus-scaffold000002-processed-gene-43.36-mRNA-1	MGG_00053T0	1	1	Same exon structure
augustus-scaffold000002-processed-gene-43.37-mRNA-1	MGG_00052T0	1	1	Same exon structure
augustus-scaffold000002-processed-gene-4.33-mRNA-1	MGG_01085T0	2	2	Same exon structure
augustus-scaffold000002-processed-gene-43.41-mRNA-1	MGG_00047T0	1	1	Same exon structure
augustus-scaffold000002-processed-gene-43.42-mRNA-1	MGG_00046T0	3	3	Same exon structure
augustus-scaffold000002-processed-gene-43.44-mRNA-1	MGG_00043T0	2	2	Same exon structure
augustus-scaffold000002-processed-gene-43.48-mRNA-1	MGG_00062T0	3	3	Same exon structure
augustus-scaffold000002-processed-gene-43.51-mRNA-1	MGG_00056T0	2	2	Same exon structure
augustus-scaffold000002-processed-gene-4.36-mRNA-1	MGG_01079T0	5	5	Same exon structure
augustus-scaffold000002-processed-gene-4.37-mRNA-1	MGG_01078T0	3	3	Same exon structure
augustus-scaffold000002-processed-gene-44.19-mRNA-1	MGG_17546T0	1	1	Same exon structure
augustus-scaffold000002-processed-gene-44.22-mRNA-1	MGG_11693T0	2	2	Same exon structure
augustus-scaffold000002-processed-gene-44.24-mRNA-1	MGG_00024T0	2	2	Same exon structure
augustus-scaffold000002-processed-gene-44.25-mRNA-1	MGG_00023T0	5	5	Same exon structure
augustus-scaffold000002-processed-gene-44.26-mRNA-1	MGG_00022T0	1	1	Same exon structure
augustus-scaffold000002-processed-gene-44.32-mRNA-1	MGG_11691T0	1	1	Same exon structure
augustus-scaffold000002-processed-gene-4.45-mRNA-1	MGG_17321T0	1	1	Same exon structure
augustus-scaffold000002-processed-gene-4.52-mRNA-1	MGG_11440T0	1	1	Same exon structure
augustus-scaffold000002-processed-gene-45.72-mRNA-1	MGG_00015T0	4	4	Same exon structure
augustus-scaffold000002-processed-gene-45.81-mRNA-1	MGG_00016T0	4	4	Same exon structure
augustus-scaffold000002-processed-gene-5.12-mRNA-1	MGG_01055T0	1	1	Same exon structure
augustus-scaffold000002-processed-gene-5.14-mRNA-1	MGG_01051T0	1	1	Same exon structure
augustus-scaffold000002-processed-gene-5.16-mRNA-1	MGG_01048T0	1	1	Same exon structure
augustus-scaffold000002-processed-gene-5.19-mRNA-1	MGG_01068T0	1	1	Same exon structure
augustus-scaffold000002-processed-gene-5.25-mRNA-1	MGG_01054T0	4	4	Same exon structure
augustus-scaffold000002-processed-gene-5.26-mRNA-1	MGG_01052T0	1	1	Same exon structure
augustus-scaffold000002-processed-gene-5.29-mRNA-1	MGG_01047T0	2	2	Same exon structure
augustus-scaffold000002-processed-gene-5.30-mRNA-1	MGG_01045T0	4	4	Same exon structure
augustus-scaffold000002-processed-gene-5.4-mRNA-1	MGG_01069T0	2	2	Same exon structure
augustus-scaffold000002-processed-gene-6.15-mRNA-1	MGG_01044T0	2	2	Same exon structure
augustus-scaffold000002-processed-gene-6.21-mRNA-1	MGG_01027T0	3	3	Same exon structure
augustus-scaffold000002-processed-gene-6.29-mRNA-1	MGG_01030T0	1	1	Same exon structure
augustus-scaffold000002-processed-gene-6.31-mRNA-1	MGG_01028T0	4	4	Same exon structure
augustus-scaffold000002-processed-gene-6.34-mRNA-1	MGG_11450T0	2	2	Same exon structure
augustus-scaffold000002-processed-gene-7.44-mRNA-1	MGG_14638T0	1	1	Same exon structure
augustus-scaffold000002-processed-gene-7.46-mRNA-1	MGG_01011T0	1	1	Same exon structure
augustus-scaffold000002-processed-gene-7.48-mRNA-1	MGG_01007T0	1	1	Same exon structure
augustus-scaffold000002-processed-gene-7.49-mRNA-1	MGG_01005T0	4	4	Same exon structure
augustus-scaffold000002-processed-gene-7.50-mRNA-1	MGG_01004T0	1	1	Same exon structure
augustus-scaffold000002-processed-gene-7.62-mRNA-1	MGG_01008T0	1	1	Same exon structure
augustus-scaffold000002-processed-gene-7.66-mRNA-1	MGG_00993T0	2	2	Same exon structure
augustus-scaffold000002-processed-gene-8.101-mRNA-1	MGG_00990T0	2	2	Same exon structure
augustus-scaffold000002-processed-gene-8.103-mRNA-1	MGG_00985T0	1	1	Same exon structure
augustus-scaffold000002-processed-gene-8.107-mRNA-1	MGG_00972T0	2	2	Same exon structure
augustus-scaffold000002-processed-gene-8.114-mRNA-1	MGG_00988T0	1	1	Same exon structure
augustus-scaffold000002-processed-gene-8.119-mRNA-1	MGG_00982T0	1	1	Same exon structure
augustus-scaffold000002-processed-gene-8.121-mRNA-1	MGG_00980T0	2	2	Same exon structure
augustus-scaffold000002-processed-gene-8.123-mRNA-1	MGG_00977T0	2	2	Same exon structure
augustus-scaffold000002-processed-gene-8.99-mRNA-1	MGG_00992T0	3	3	Same exon structure
augustus-scaffold000002-processed-gene-9.56-mRNA-1	MGG_00957T0	3	3	Same exon structure
augustus-scaffold000002-processed-gene-9.57-mRNA-1	MGG_00954T0	1	1	Same exon structure
augustus-scaffold000002-processed-gene-9.62-mRNA-1	MGG_11463T0	4	4	Same exon structure
augustus-scaffold000002-processed-gene-9.75-mRNA-1	MGG_14642T0	2	2	Same exon structure
augustus-scaffold000002-processed-gene-9.78-mRNA-1	MGG_00944T0	2	2	Same exon structure
augustus-scaffold000002-processed-gene-9.79-mRNA-1	MGG_00941T0	3	3	Same exon structure
augustus-scaffold000002-processed-gene-9.80-mRNA-1	MGG_00939T0	2	2	Same exon structure
augustus-scaffold000003-processed-gene-0.18-mRNA-1	MGG_09695T0	1	1	Same exon structure
augustus-scaffold000003-processed-gene-0.19-mRNA-1	MGG_09697T0	4	4	Same exon structure
augustus-scaffold000003-processed-gene-0.20-mRNA-1	MGG_09699T0	2	2	Same exon structure
augustus-scaffold000003-processed-gene-0.24-mRNA-1	MGG_09693T0	2	2	Same exon structure
augustus-scaffold000003-processed-gene-0.28-mRNA-1	MGG_09700T0	2	2	Same exon structure
augustus-scaffold000003-processed-gene-1.134-mRNA-1	MGG_17277T0	3	3	Same exon structure
augustus-scaffold000003-processed-gene-1.138-mRNA-1	MGG_09719T0	1	1	Same exon structure
augustus-scaffold000003-processed-gene-1.141-mRNA-1	MGG_09727T0	2	2	Same exon structure
augustus-scaffold000003-processed-gene-1.142-mRNA-1	MGG_09728T0	6	6	Same exon structure
augustus-scaffold000003-processed-gene-1.143-mRNA-1	MGG_09729T0	1	1	Same exon structure
augustus-scaffold000003-processed-gene-1.144-mRNA-1	MGG_09732T0	1	1	Same exon structure
augustus-scaffold000003-processed-gene-1.147-mRNA-1	MGG_09705T0	1	1	Same exon structure
augustus-scaffold000003-processed-gene-1.149-mRNA-1	MGG_09708T0	1	1	Same exon structure
augustus-scaffold000003-processed-gene-1.150-mRNA-1	MGG_09710T0	1	1	Same exon structure
augustus-scaffold000003-processed-gene-1.151-mRNA-1	MGG_09711T0	2	2	Same exon structure
augustus-scaffold000003-processed-gene-2.101-mRNA-1	MGG_09750T0	1	1	Same exon structure
augustus-scaffold000003-processed-gene-2.103-mRNA-1	MGG_09753T0	1	1	Same exon structure
augustus-scaffold000003-processed-gene-2.104-mRNA-1	MGG_09757T0	1	1	Same exon structure
augustus-scaffold000003-processed-gene-2.105-mRNA-1	MGG_09761T0	1	1	Same exon structure
augustus-scaffold000003-processed-gene-2.106-mRNA-1	MGG_09763T0	2	2	Same exon structure
augustus-scaffold000003-processed-gene-2.81-mRNA-1	MGG_09737T0	2	2	Same exon structure
augustus-scaffold000003-processed-gene-2.82-mRNA-1	MGG_09738T0	1	1	Same exon structure
augustus-scaffold000003-processed-gene-2.83-mRNA-1	MGG_09742T0	1	1	Same exon structure
augustus-scaffold000003-processed-gene-2.85-mRNA-1	MGG_09752T0	4	4	Same exon structure
augustus-scaffold000003-processed-gene-2.86-mRNA-1	MGG_09755T0	2	2	Same exon structure
augustus-scaffold000003-processed-gene-2.87-mRNA-1	MGG_09756T0	1	1	Same exon structure
augustus-scaffold000003-processed-gene-2.94-mRNA-1	MGG_09767T0	2	2	Same exon structure
augustus-scaffold000007-processed-gene-0.10-mRNA-1	MGG_06807T0	1	1	Same exon structure
augustus-scaffold000009-processed-gene-0.75-mRNA-1	MGG_16316T0	1	1	Same exon structure
augustus-scaffold000009-processed-gene-0.81-mRNA-1	MGG_16319T0	2	2	Same exon structure
augustus-scaffold000009-processed-gene-0.82-mRNA-1	MGG_10529T0	6	6	Same exon structure
augustus-scaffold000009-processed-gene-0.87-mRNA-1	MGG_10522T0	2	2	Same exon structure
augustus-scaffold000009-processed-gene-0.88-mRNA-1	MGG_10523T0	2	2	Same exon structure
augustus-scaffold000009-processed-gene-0.89-mRNA-1	MGG_10525T0	1	1	Same exon structure
augustus-scaffold000009-processed-gene-0.91-mRNA-1	MGG_15146T0	1	1	Same exon structure
augustus-scaffold000009-processed-gene-0.94-mRNA-1	MGG_10532T0	1	1	Same exon structure
augustus-scaffold000009-processed-gene-1.76-mRNA-1	MGG_10534T0	1	1	Same exon structure
augustus-scaffold000009-processed-gene-1.83-mRNA-1	MGG_10548T0	1	1	Same exon structure
augustus-scaffold000009-processed-gene-1.84-mRNA-1	MGG_10550T0	1	1	Same exon structure
augustus-scaffold000009-processed-gene-1.88-mRNA-1	MGG_10549T0	1	1	Same exon structure
augustus-scaffold000009-processed-gene-2.109-mRNA-1	MGG_16334T0	1	1	Same exon structure
augustus-scaffold000009-processed-gene-2.88-mRNA-1	MGG_13017T0	1	1	Same exon structure
augustus-scaffold000009-processed-gene-2.90-mRNA-1	MGG_05342T0	2	2	Same exon structure
augustus-scaffold000009-processed-gene-3.33-mRNA-1	MGG_05366T0	1	1	Same exon structure
augustus-scaffold000009-processed-gene-3.34-mRNA-1	MGG_05367T0	1	1	Same exon structure
augustus-scaffold000009-processed-gene-3.38-mRNA-1	MGG_05371T0	4	4	Same exon structure
augustus-scaffold000009-processed-gene-3.41-mRNA-1	MGG_05375T0	1	1	Same exon structure
augustus-scaffold000009-processed-gene-3.45-mRNA-1	MGG_16339T0	1	1	Same exon structure
augustus-scaffold000009-processed-gene-3.47-mRNA-1	MGG_13023T0	1	1	Same exon structure
augustus-scaffold000009-processed-gene-3.51-mRNA-1	MGG_05378T0	3	3	Same exon structure
augustus-scaffold000009-processed-gene-4.89-mRNA-1	MGG_05398T0	3	3	Same exon structure
augustus-scaffold000009-processed-gene-4.91-mRNA-1	MGG_16353T0	2	2	Same exon structure
augustus-scaffold000009-processed-gene-4.92-mRNA-1	MGG_05402T0	1	1	Same exon structure
augustus-scaffold000009-processed-gene-4.96-mRNA-1	MGG_05393T0	1	1	Same exon structure
augustus-scaffold000009-processed-gene-4.97-mRNA-1	MGG_05396T0	1	1	Same exon structure
augustus-scaffold000009-processed-gene-4.98-mRNA-1	MGG_05403T0	2	2	Same exon structure
augustus-scaffold000009-processed-gene-5.39-mRNA-1	MGG_05407T0	1	1	Same exon structure
augustus-scaffold000009-processed-gene-5.41-mRNA-1	MGG_13049T0	1	1	Same exon structure
augustus-scaffold000009-processed-gene-5.45-mRNA-1	MGG_05418T0	3	3	Same exon structure
augustus-scaffold000009-processed-gene-5.55-mRNA-1	MGG_05424T0	1	1	Same exon structure
augustus-scaffold000009-processed-gene-6.78-mRNA-1	MGG_13058T0	1	1	Same exon structure
augustus-scaffold000009-processed-gene-6.80-mRNA-1	MGG_05433T0	3	3	Same exon structure
augustus-scaffold000009-processed-gene-6.84-mRNA-1	MGG_13063T0	1	1	Same exon structure
augustus-scaffold000009-processed-gene-6.85-mRNA-1	MGG_05444T0	1	1	Same exon structure
augustus-scaffold000009-processed-gene-6.87-mRNA-1	MGG_05448T0	1	1	Same exon structure
augustus-scaffold000009-processed-gene-6.90-mRNA-1	MGG_05452T0	1	1	Same exon structure
augustus-scaffold000009-processed-gene-6.95-mRNA-1	MGG_05434T0	3	3	Same exon structure
augustus-scaffold000009-processed-gene-6.96-mRNA-1	MGG_05436T0	2	2	Same exon structure
augustus-scaffold000009-processed-gene-6.98-mRNA-1	MGG_05438T0	2	2	Same exon structure
augustus-scaffold000009-processed-gene-7.118-mRNA-1	MGG_05462T0	1	1	Same exon structure
augustus-scaffold000009-processed-gene-7.119-mRNA-1	MGG_05464T0	1	1	Same exon structure
augustus-scaffold000009-processed-gene-7.121-mRNA-1	MGG_05465T0	1	1	Same exon structure
augustus-scaffold000009-processed-gene-7.125-mRNA-1	MGG_05481T0	1	1	Same exon structure
augustus-scaffold000009-processed-gene-7.127-mRNA-1	MGG_05484T0	2	2	Same exon structure
augustus-scaffold000009-processed-gene-8.104-mRNA-1	MGG_05489T0	1	1	Same exon structure
augustus-scaffold000009-processed-gene-8.107-mRNA-1	MGG_05514T0	3	3	Same exon structure
augustus-scaffold000009-processed-gene-8.111-mRNA-1	MGG_05504T0	2	2	Same exon structure
augustus-scaffold000009-processed-gene-8.114-mRNA-1	MGG_05518T0	1	1	Same exon structure
augustus-scaffold000009-processed-gene-8.116-mRNA-1	MGG_05521T0	1	1	Same exon structure
augustus-scaffold000009-processed-gene-8.117-mRNA-1	MGG_05522T0	1	1	Same exon structure
augustus-scaffold000009-processed-gene-8.120-mRNA-1	MGG_16393T0	1	1	Same exon structure
augustus-scaffold000009-processed-gene-8.123-mRNA-1	MGG_05531T0	2	2	Same exon structure
augustus-scaffold000009-processed-gene-8.124-mRNA-1	MGG_13106T0	1	1	Same exon structure
augustus-scaffold000009-processed-gene-8.125-mRNA-1	MGG_05532T0	1	1	Same exon structure
augustus-scaffold000009-processed-gene-8.131-mRNA-1	MGG_05538T0	1	1	Same exon structure
augustus-scaffold000009-processed-gene-8.85-mRNA-1	MGG_05499T0	1	1	Same exon structure
augustus-scaffold000009-processed-gene-8.93-mRNA-1	MGG_16388T0	2	2	Same exon structure
augustus-scaffold000009-processed-gene-8.94-mRNA-1	MGG_16389T0	1	1	Same exon structure
augustus-scaffold000009-processed-gene-8.98-mRNA-1	MGG_15176T0	1	1	Same exon structure
augustus-scaffold000010-processed-gene-0.71-mRNA-1	MGG_15528T0	1	1	Same exon structure
augustus-scaffold000010-processed-gene-0.75-mRNA-1	MGG_11408T0	2	2	Same exon structure
augustus-scaffold000010-processed-gene-0.79-mRNA-1	MGG_11064T0	4	4	Same exon structure
augustus-scaffold000010-processed-gene-0.85-mRNA-1	MGG_04353T0	2	2	Same exon structure
augustus-scaffold000010-processed-gene-0.89-mRNA-1	MGG_11410T0	2	2	Same exon structure
augustus-scaffold000010-processed-gene-0.92-mRNA-1	MGG_11063T0	3	3	Same exon structure
augustus-scaffold000010-processed-gene-0.93-mRNA-1	MGG_10819T0	3	3	Same exon structure
augustus-scaffold000010-processed-gene-10.50-mRNA-1	MGG_12473T0	1	1	Same exon structure
augustus-scaffold000010-processed-gene-10.52-mRNA-1	MGG_08304T0	1	1	Same exon structure
augustus-scaffold000010-processed-gene-10.53-mRNA-1	MGG_08302T0	2	2	Same exon structure
augustus-scaffold000010-processed-gene-10.56-mRNA-1	MGG_08312T0	2	2	Same exon structure
augustus-scaffold000010-processed-gene-10.57-mRNA-1	MGG_12471T0	1	1	Same exon structure
augustus-scaffold000010-processed-gene-10.59-mRNA-1	MGG_08315T0	1	1	Same exon structure
augustus-scaffold000010-processed-gene-10.66-mRNA-1	MGG_08306T0	1	1	Same exon structure
augustus-scaffold000010-processed-gene-10.72-mRNA-1	MGG_12469T0	1	1	Same exon structure
augustus-scaffold000010-processed-gene-10.73-mRNA-1	MGG_15951T0	2	2	Same exon structure
augustus-scaffold000010-processed-gene-10.74-mRNA-1	MGG_15950T0	2	2	Same exon structure
augustus-scaffold000010-processed-gene-10.78-mRNA-1	MGG_08329T0	1	1	Same exon structure
augustus-scaffold000010-processed-gene-11.19-mRNA-1	MGG_08331T0	2	2	Same exon structure
augustus-scaffold000010-processed-gene-11.20-mRNA-1	MGG_08332T0	1	1	Same exon structure
augustus-scaffold000010-processed-gene-11.21-mRNA-1	MGG_08333T0	1	1	Same exon structure
augustus-scaffold000010-processed-gene-11.22-mRNA-1	MGG_08335T0	3	3	Same exon structure
augustus-scaffold000010-processed-gene-11.25-mRNA-1	MGG_08343T0	3	3	Same exon structure
augustus-scaffold000010-processed-gene-11.30-mRNA-1	MGG_08334T0	1	1	Same exon structure
augustus-scaffold000010-processed-gene-11.32-mRNA-1	MGG_08340T0	1	1	Same exon structure
augustus-scaffold000010-processed-gene-11.33-mRNA-1	MGG_08342T0	1	1	Same exon structure
augustus-scaffold000010-processed-gene-11.34-mRNA-1	MGG_12463T0	3	3	Same exon structure
augustus-scaffold000010-processed-gene-11.40-mRNA-1	MGG_08349T0	1	1	Same exon structure
augustus-scaffold000010-processed-gene-12.10-mRNA-1	MGG_15930T0	1	1	Same exon structure
augustus-scaffold000010-processed-gene-12.11-mRNA-1	MGG_08381T0	1	1	Same exon structure
augustus-scaffold000010-processed-gene-12.14-mRNA-1	MGG_08386T0	1	1	Same exon structure
augustus-scaffold000010-processed-gene-13.102-mRNA-1	MGG_08405T0	2	2	Same exon structure
augustus-scaffold000010-processed-gene-13.104-mRNA-1	MGG_08407T0	2	2	Same exon structure
augustus-scaffold000010-processed-gene-13.106-mRNA-1	MGG_08411T0	1	1	Same exon structure
augustus-scaffold000010-processed-gene-13.110-mRNA-1	MGG_08409T0	1	1	Same exon structure
augustus-scaffold000010-processed-gene-13.114-mRNA-1	MGG_08414T0	1	1	Same exon structure
augustus-scaffold000010-processed-gene-13.95-mRNA-1	MGG_08390T0	1	1	Same exon structure
augustus-scaffold000010-processed-gene-13.96-mRNA-1	MGG_08391T0	2	2	Same exon structure
augustus-scaffold000010-processed-gene-13.99-mRNA-1	MGG_08395T0	1	1	Same exon structure
augustus-scaffold000010-processed-gene-14.31-mRNA-1	MGG_10814T0	1	1	Same exon structure
augustus-scaffold000010-processed-gene-14.37-mRNA-1	MGG_10801T0	2	2	Same exon structure
augustus-scaffold000010-processed-gene-14.44-mRNA-1	MGG_07365T0	1	1	Same exon structure
augustus-scaffold000010-processed-gene-14.45-mRNA-1	MGG_07363T0	2	2	Same exon structure
augustus-scaffold000010-processed-gene-14.54-mRNA-1	MGG_07366T0	3	3	Same exon structure
augustus-scaffold000010-processed-gene-1.48-mRNA-1	MGG_10825T0	1	1	Same exon structure
augustus-scaffold000010-processed-gene-1.49-mRNA-1	MGG_10828T0	2	2	Same exon structure
augustus-scaffold000010-processed-gene-1.58-mRNA-1	MGG_10840T0	2	2	Same exon structure
augustus-scaffold000010-processed-gene-1.61-mRNA-1	MGG_10372T0	1	1	Same exon structure
augustus-scaffold000010-processed-gene-1.62-mRNA-1	MGG_10379T0	1	1	Same exon structure
augustus-scaffold000010-processed-gene-1.68-mRNA-1	MGG_15523T0	1	1	Same exon structure
augustus-scaffold000010-processed-gene-1.72-mRNA-1	MGG_10380T0	1	1	Same exon structure
augustus-scaffold000010-processed-gene-1.74-mRNA-1	MGG_10382T0	4	4	Same exon structure
augustus-scaffold000010-processed-gene-2.3-mRNA-1	MGG_14068T0	1	1	Same exon structure
augustus-scaffold000010-processed-gene-3.55-mRNA-1	MGG_10500T0	1	1	Same exon structure
augustus-scaffold000010-processed-gene-3.56-mRNA-1	MGG_10498T0	1	1	Same exon structure
augustus-scaffold000010-processed-gene-3.59-mRNA-1	MGG_14070T0	1	1	Same exon structure
augustus-scaffold000010-processed-gene-3.62-mRNA-1	MGG_10492T0	2	2	Same exon structure
augustus-scaffold000010-processed-gene-3.63-mRNA-1	MGG_10489T0	2	2	Same exon structure
augustus-scaffold000010-processed-gene-3.68-mRNA-1	MGG_10477T0	2	2	Same exon structure
augustus-scaffold000010-processed-gene-3.69-mRNA-1	MGG_10475T0	1	1	Same exon structure
augustus-scaffold000010-processed-gene-3.72-mRNA-1	MGG_10471T0	1	1	Same exon structure
augustus-scaffold000010-processed-gene-3.78-mRNA-1	MGG_10487T0	2	2	Same exon structure
augustus-scaffold000010-processed-gene-3.79-mRNA-1	MGG_10486T0	2	2	Same exon structure
augustus-scaffold000010-processed-gene-3.86-mRNA-1	MGG_10469T0	1	1	Same exon structure
augustus-scaffold000010-processed-gene-3.87-mRNA-1	MGG_10468T0	2	2	Same exon structure
augustus-scaffold000010-processed-gene-4.53-mRNA-1	MGG_15517T0	2	2	Same exon structure
augustus-scaffold000010-processed-gene-4.55-mRNA-1	MGG_10456T0	1	1	Same exon structure
augustus-scaffold000010-processed-gene-4.57-mRNA-1	MGG_10460T0	1	1	Same exon structure
augustus-scaffold000010-processed-gene-4.63-mRNA-1	MGG_10453T0	2	2	Same exon structure
augustus-scaffold000010-processed-gene-4.64-mRNA-1	MGG_10452T0	1	1	Same exon structure
augustus-scaffold000010-processed-gene-4.66-mRNA-1	MGG_10449T0	1	1	Same exon structure
augustus-scaffold000010-processed-gene-4.68-mRNA-1	MGG_10446T0	1	1	Same exon structure
augustus-scaffold000010-processed-gene-5.52-mRNA-1	MGG_10436T0	1	1	Same exon structure
augustus-scaffold000010-processed-gene-5.53-mRNA-1	MGG_14087T0	1	1	Same exon structure
augustus-scaffold000010-processed-gene-7.100-mRNA-1	MGG_10732T0	2	2	Same exon structure
augustus-scaffold000010-processed-gene-7.101-mRNA-1	MGG_10733T0	1	1	Same exon structure
augustus-scaffold000010-processed-gene-7.104-mRNA-1	MGG_10736T0	1	1	Same exon structure
augustus-scaffold000010-processed-gene-7.106-mRNA-1	MGG_15496T0	1	1	Same exon structure
augustus-scaffold000010-processed-gene-7.107-mRNA-1	MGG_15495T0	2	2	Same exon structure
augustus-scaffold000010-processed-gene-7.108-mRNA-1	MGG_10741T0	2	2	Same exon structure
augustus-scaffold000010-processed-gene-7.111-mRNA-1	MGG_10745T0	1	1	Same exon structure
augustus-scaffold000010-processed-gene-7.128-mRNA-1	MGG_08214T0	2	2	Same exon structure
augustus-scaffold000010-processed-gene-8.23-mRNA-1	MGG_04278T0	1	1	Same exon structure
augustus-scaffold000010-processed-gene-8.26-mRNA-1	MGG_15975T0	2	2	Same exon structure
augustus-scaffold000010-processed-gene-9.19-mRNA-1	MGG_08278T0	1	1	Same exon structure
augustus-scaffold000010-processed-gene-9.27-mRNA-1	MGG_08299T0	1	1	Same exon structure
augustus-scaffold000010-processed-gene-9.28-mRNA-1	MGG_08300T0	1	1	Same exon structure
augustus-scaffold000010-processed-gene-9.38-mRNA-1	MGG_08293T0	1	1	Same exon structure
augustus-scaffold000010-processed-gene-9.41-mRNA-1	MGG_12475T0	1	1	Same exon structure
augustus-scaffold000010-processed-gene-9.42-mRNA-1	MGG_12474T0	1	1	Same exon structure
augustus-scaffold000011-processed-gene-0.62-mRNA-1	MGG_15418T0	3	3	Same exon structure
augustus-scaffold000011-processed-gene-0.67-mRNA-1	MGG_11084T0	2	2	Same exon structure
augustus-scaffold000011-processed-gene-0.71-mRNA-1	MGG_01952T0	1	1	Same exon structure
augustus-scaffold000011-processed-gene-0.72-mRNA-1	MGG_01944T0	1	1	Same exon structure
augustus-scaffold000011-processed-gene-10.102-mRNA-1	MGG_04203T0	2	2	Same exon structure
augustus-scaffold000011-processed-gene-10.103-mRNA-1	MGG_04201T0	2	2	Same exon structure
augustus-scaffold000011-processed-gene-10.95-mRNA-1	MGG_04202T0	1	1	Same exon structure
augustus-scaffold000011-processed-gene-10.97-mRNA-1	MGG_04198T0	1	1	Same exon structure
augustus-scaffold000011-processed-gene-1.105-mRNA-1	MGG_01917T0	1	1	Same exon structure
augustus-scaffold000011-processed-gene-1.106-mRNA-1	MGG_01916T0	1	1	Same exon structure
augustus-scaffold000011-processed-gene-1.107-mRNA-1	MGG_01912T0	3	3	Same exon structure
augustus-scaffold000011-processed-gene-1.114-mRNA-1	MGG_01923T0	3	3	Same exon structure
augustus-scaffold000011-processed-gene-1.116-mRNA-1	MGG_01918T0	2	2	Same exon structure
augustus-scaffold000011-processed-gene-1.119-mRNA-1	MGG_01910T0	1	1	Same exon structure
augustus-scaffold000011-processed-gene-1.121-mRNA-1	MGG_17595T0	1	1	Same exon structure
augustus-scaffold000011-processed-gene-1.122-mRNA-1	MGG_17596T0	1	1	Same exon structure
augustus-scaffold000011-processed-gene-11.49-mRNA-1	MGG_04191T0	3	3	Same exon structure
augustus-scaffold000011-processed-gene-11.50-mRNA-1	MGG_04189T0	1	1	Same exon structure
augustus-scaffold000011-processed-gene-11.51-mRNA-1	MGG_04187T0	2	2	Same exon structure
augustus-scaffold000011-processed-gene-11.52-mRNA-1	MGG_04184T0	1	1	Same exon structure
augustus-scaffold000011-processed-gene-11.53-mRNA-1	MGG_04181T0	2	2	Same exon structure
augustus-scaffold000011-processed-gene-11.54-mRNA-1	MGG_14907T0	8	8	Same exon structure
augustus-scaffold000011-processed-gene-11.59-mRNA-1	MGG_04171T0	1	1	Same exon structure
augustus-scaffold000011-processed-gene-11.60-mRNA-1	MGG_12165T0	3	3	Same exon structure
augustus-scaffold000011-processed-gene-11.66-mRNA-1	MGG_04183T0	1	1	Same exon structure
augustus-scaffold000011-processed-gene-11.68-mRNA-1	MGG_04180T0	2	2	Same exon structure
augustus-scaffold000011-processed-gene-11.69-mRNA-1	MGG_04179T0	2	2	Same exon structure
augustus-scaffold000011-processed-gene-12.64-mRNA-1	MGG_04166T0	2	2	Same exon structure
augustus-scaffold000011-processed-gene-12.67-mRNA-1	MGG_04160T0	1	1	Same exon structure
augustus-scaffold000011-processed-gene-12.69-mRNA-1	MGG_17679T0	1	1	Same exon structure
augustus-scaffold000011-processed-gene-12.70-mRNA-1	MGG_17680T0	2	2	Same exon structure
augustus-scaffold000011-processed-gene-12.75-mRNA-1	MGG_04140T0	4	4	Same exon structure
augustus-scaffold000011-processed-gene-12.87-mRNA-1	MGG_04144T0	3	3	Same exon structure
augustus-scaffold000011-processed-gene-13.54-mRNA-1	MGG_04132T0	1	1	Same exon structure
augustus-scaffold000011-processed-gene-13.57-mRNA-1	MGG_04122T0	2	2	Same exon structure
augustus-scaffold000011-processed-gene-13.59-mRNA-1	MGG_04117T0	2	2	Same exon structure
augustus-scaffold000011-processed-gene-13.74-mRNA-1	MGG_04112T0	1	1	Same exon structure
augustus-scaffold000011-processed-gene-14.23-mRNA-1	MGG_04104T0	4	4	Same exon structure
augustus-scaffold000011-processed-gene-14.24-mRNA-1	MGG_14914T0	3	3	Same exon structure
augustus-scaffold000011-processed-gene-14.28-mRNA-1	MGG_04098T0	1	1	Same exon structure
augustus-scaffold000011-processed-gene-14.35-mRNA-1	MGG_04092T0	2	2	Same exon structure
augustus-scaffold000011-processed-gene-14.40-mRNA-1	MGG_04085T0	2	2	Same exon structure
augustus-scaffold000011-processed-gene-14.43-mRNA-1	MGG_04103T0	2	2	Same exon structure
augustus-scaffold000011-processed-gene-14.44-mRNA-1	MGG_17688T0	2	2	Same exon structure
augustus-scaffold000011-processed-gene-14.45-mRNA-1	MGG_04089T0	1	1	Same exon structure
augustus-scaffold000011-processed-gene-14.47-mRNA-1	MGG_04084T0	1	1	Same exon structure
augustus-scaffold000011-processed-gene-14.48-mRNA-1	MGG_04082T0	1	1	Same exon structure
augustus-scaffold000011-processed-gene-14.49-mRNA-1	MGG_04080T0	2	2	Same exon structure
augustus-scaffold000011-processed-gene-15.13-mRNA-1	MGG_17699T0	1	1	Same exon structure
augustus-scaffold000011-processed-gene-15.14-mRNA-1	MGG_04053T0	3	3	Same exon structure
augustus-scaffold000011-processed-gene-15.15-mRNA-1	MGG_04052T0	2	2	Same exon structure
augustus-scaffold000011-processed-gene-15.1-mRNA-1	MGG_04077T0	1	1	Same exon structure
augustus-scaffold000011-processed-gene-15.24-mRNA-1	MGG_17697T0	3	3	Same exon structure
augustus-scaffold000011-processed-gene-15.26-mRNA-1	MGG_04054T0	2	2	Same exon structure
augustus-scaffold000011-processed-gene-15.28-mRNA-1	MGG_04050T0	1	1	Same exon structure
augustus-scaffold000011-processed-gene-15.3-mRNA-1	MGG_04074T0	1	1	Same exon structure
augustus-scaffold000011-processed-gene-15.4-mRNA-1	MGG_04073T0	1	1	Same exon structure
augustus-scaffold000011-processed-gene-16.121-mRNA-1	MGG_12133T0	1	1	Same exon structure
augustus-scaffold000011-processed-gene-16.122-mRNA-1	MGG_04037T0	1	1	Same exon structure
augustus-scaffold000011-processed-gene-16.125-mRNA-1	MGG_04031T0	1	1	Same exon structure
augustus-scaffold000011-processed-gene-16.127-mRNA-1	MGG_04028T0	2	2	Same exon structure
augustus-scaffold000011-processed-gene-16.136-mRNA-1	MGG_04032T0	2	2	Same exon structure
augustus-scaffold000011-processed-gene-16.139-mRNA-1	MGG_04026T0	1	1	Same exon structure
augustus-scaffold000011-processed-gene-16.145-mRNA-1	MGG_04017T0	2	2	Same exon structure
augustus-scaffold000011-processed-gene-17.26-mRNA-1	MGG_04014T0	2	2	Same exon structure
augustus-scaffold000011-processed-gene-17.28-mRNA-1	MGG_04011T0	2	2	Same exon structure
augustus-scaffold000011-processed-gene-17.29-mRNA-1	MGG_04013T0	4	4	Same exon structure
augustus-scaffold000011-processed-gene-17.30-mRNA-1	MGG_04009T0	1	1	Same exon structure
augustus-scaffold000011-processed-gene-17.33-mRNA-1	MGG_04003T0	3	3	Same exon structure
augustus-scaffold000011-processed-gene-17.36-mRNA-1	MGG_03999T0	2	2	Same exon structure
augustus-scaffold000011-processed-gene-17.37-mRNA-1	MGG_03998T0	1	1	Same exon structure
augustus-scaffold000011-processed-gene-17.41-mRNA-1	MGG_04008T0	2	2	Same exon structure
augustus-scaffold000011-processed-gene-17.44-mRNA-1	MGG_04002T0	3	3	Same exon structure
augustus-scaffold000011-processed-gene-17.52-mRNA-1	MGG_17712T0	1	1	Same exon structure
augustus-scaffold000011-processed-gene-17.54-mRNA-1	MGG_17713T0	1	1	Same exon structure
augustus-scaffold000011-processed-gene-17.55-mRNA-1	MGG_17714T0	1	1	Same exon structure
augustus-scaffold000011-processed-gene-18.100-mRNA-1	MGG_03980T0	2	2	Same exon structure
augustus-scaffold000011-processed-gene-18.105-mRNA-1	MGG_03973T0	1	1	Same exon structure
augustus-scaffold000011-processed-gene-18.112-mRNA-1	MGG_03961T0	1	1	Same exon structure
augustus-scaffold000011-processed-gene-18.120-mRNA-1	MGG_03968T0	1	1	Same exon structure
augustus-scaffold000011-processed-gene-18.121-mRNA-1	MGG_03967T0	1	1	Same exon structure
augustus-scaffold000011-processed-gene-19.46-mRNA-1	MGG_03956T0	2	2	Same exon structure
augustus-scaffold000011-processed-gene-19.50-mRNA-1	MGG_12108T0	2	2	Same exon structure
augustus-scaffold000011-processed-gene-19.53-mRNA-1	MGG_03944T0	3	3	Same exon structure
augustus-scaffold000011-processed-gene-19.54-mRNA-1	MGG_17721T0	2	2	Same exon structure
augustus-scaffold000011-processed-gene-19.67-mRNA-1	MGG_03933T0	1	1	Same exon structure
augustus-scaffold000011-processed-gene-20.58-mRNA-1	MGG_03928T0	2	2	Same exon structure
augustus-scaffold000011-processed-gene-20.59-mRNA-1	MGG_03926T0	3	3	Same exon structure
augustus-scaffold000011-processed-gene-20.67-mRNA-1	MGG_12100T0	3	3	Same exon structure
augustus-scaffold000011-processed-gene-20.70-mRNA-1	MGG_12094T0	3	3	Same exon structure
augustus-scaffold000011-processed-gene-20.74-mRNA-1	MGG_03918T0	1	1	Same exon structure
augustus-scaffold000011-processed-gene-20.76-mRNA-1	MGG_03915T0	1	1	Same exon structure
augustus-scaffold000011-processed-gene-20.77-mRNA-1	MGG_03914T0	1	1	Same exon structure
augustus-scaffold000011-processed-gene-20.78-mRNA-1	MGG_03913T0	1	1	Same exon structure
augustus-scaffold000011-processed-gene-21.11-mRNA-1	MGG_03885T0	2	2	Same exon structure
augustus-scaffold000011-processed-gene-21.13-mRNA-1	MGG_03881T0	1	1	Same exon structure
augustus-scaffold000011-processed-gene-21.1-mRNA-1	MGG_03906T0	1	1	Same exon structure
augustus-scaffold000011-processed-gene-21.27-mRNA-1	MGG_03880T0	2	2	Same exon structure
augustus-scaffold000011-processed-gene-21.3-mRNA-1	MGG_03908T0	2	2	Same exon structure
augustus-scaffold000011-processed-gene-21.9-mRNA-1	MGG_03893T0	1	1	Same exon structure
augustus-scaffold000011-processed-gene-22.104-mRNA-1	MGG_03852T0	1	1	Same exon structure
augustus-scaffold000011-processed-gene-22.108-mRNA-1	MGG_03871T0	2	2	Same exon structure
augustus-scaffold000011-processed-gene-22.109-mRNA-1	MGG_03870T0	2	2	Same exon structure
augustus-scaffold000011-processed-gene-22.110-mRNA-1	MGG_03869T0	4	4	Same exon structure
augustus-scaffold000011-processed-gene-22.114-mRNA-1	MGG_03859T0	2	2	Same exon structure
augustus-scaffold000011-processed-gene-22.89-mRNA-1	MGG_12086T0	1	1	Same exon structure
augustus-scaffold000011-processed-gene-22.92-mRNA-1	MGG_14940T0	1	1	Same exon structure
augustus-scaffold000011-processed-gene-22.93-mRNA-1	MGG_14941T0	1	1	Same exon structure
augustus-scaffold000011-processed-gene-22.94-mRNA-1	MGG_03872T0	1	1	Same exon structure
augustus-scaffold000011-processed-gene-22.95-mRNA-1	MGG_12077T0	1	1	Same exon structure
augustus-scaffold000011-processed-gene-22.98-mRNA-1	MGG_03864T0	3	3	Same exon structure
augustus-scaffold000011-processed-gene-2.2-mRNA-1	MGG_01904T0	1	1	Same exon structure
augustus-scaffold000011-processed-gene-23.101-mRNA-1	MGG_03831T0	1	1	Same exon structure
augustus-scaffold000011-processed-gene-23.102-mRNA-1	MGG_03829T0	1	1	Same exon structure
augustus-scaffold000011-processed-gene-23.83-mRNA-1	MGG_17743T0	2	2	Same exon structure
augustus-scaffold000011-processed-gene-24.25-mRNA-1	MGG_03823T0	1	1	Same exon structure
augustus-scaffold000011-processed-gene-24.35-mRNA-1	MGG_03807T0	1	1	Same exon structure
augustus-scaffold000011-processed-gene-24.36-mRNA-1	MGG_03806T0	3	3	Same exon structure
augustus-scaffold000011-processed-gene-24.37-mRNA-1	MGG_08681T0	1	1	Same exon structure
augustus-scaffold000011-processed-gene-24.44-mRNA-1	MGG_03805T0	1	1	Same exon structure
augustus-scaffold000011-processed-gene-2.6-mRNA-1	MGG_14288T0	1	1	Same exon structure
augustus-scaffold000011-processed-gene-3.100-mRNA-1	MGG_10412T0	1	1	Same exon structure
augustus-scaffold000011-processed-gene-3.86-mRNA-1	MGG_10144T0	1	1	Same exon structure
augustus-scaffold000011-processed-gene-3.97-mRNA-1	MGG_14969T0	3	3	Same exon structure
augustus-scaffold000011-processed-gene-4.103-mRNA-1	MGG_12228T0	2	2	Same exon structure
augustus-scaffold000011-processed-gene-4.104-mRNA-1	MGG_17618T0	3	3	Same exon structure
augustus-scaffold000011-processed-gene-4.107-mRNA-1	MGG_10394T0	1	1	Same exon structure
augustus-scaffold000011-processed-gene-4.113-mRNA-1	MGG_10402T0	1	1	Same exon structure
augustus-scaffold000011-processed-gene-4.118-mRNA-1	MGG_10367T0	1	1	Same exon structure
augustus-scaffold000011-processed-gene-4.121-mRNA-1	MGG_10362T0	1	1	Same exon structure
augustus-scaffold000011-processed-gene-4.122-mRNA-1	MGG_10361T0	1	1	Same exon structure
augustus-scaffold000011-processed-gene-4.123-mRNA-1	MGG_10360T0	1	1	Same exon structure
augustus-scaffold000011-processed-gene-4.124-mRNA-1	MGG_10359T0	1	1	Same exon structure
augustus-scaffold000011-processed-gene-4.96-mRNA-1	MGG_10415T0	1	1	Same exon structure
augustus-scaffold000011-processed-gene-5.78-mRNA-1	MGG_10407T0	7	7	Same exon structure
augustus-scaffold000011-processed-gene-5.81-mRNA-1	MGG_10425T0	1	1	Same exon structure
augustus-scaffold000011-processed-gene-5.83-mRNA-1	MGG_10426T0	1	1	Same exon structure
augustus-scaffold000011-processed-gene-5.85-mRNA-1	MGG_10428T0	2	2	Same exon structure
augustus-scaffold000011-processed-gene-5.90-mRNA-1	MGG_10418T0	1	1	Same exon structure
augustus-scaffold000011-processed-gene-6.72-mRNA-1	MGG_10435T0	1	1	Same exon structure
augustus-scaffold000011-processed-gene-7.33-mRNA-1	MGG_04332T0	1	1	Same exon structure
augustus-scaffold000011-processed-gene-7.35-mRNA-1	MGG_04328T0	1	1	Same exon structure
augustus-scaffold000011-processed-gene-7.36-mRNA-1	MGG_04327T0	2	2	Same exon structure
augustus-scaffold000011-processed-gene-7.39-mRNA-1	MGG_04324T0	2	2	Same exon structure
augustus-scaffold000011-processed-gene-7.40-mRNA-1	MGG_04322T0	1	1	Same exon structure
augustus-scaffold000011-processed-gene-7.41-mRNA-1	MGG_04321T0	4	4	Same exon structure
augustus-scaffold000011-processed-gene-7.47-mRNA-1	MGG_04325T0	3	3	Same exon structure
augustus-scaffold000011-processed-gene-7.48-mRNA-1	MGG_04323T0	3	3	Same exon structure
augustus-scaffold000011-processed-gene-7.49-mRNA-1	MGG_17632T0	1	1	Same exon structure
augustus-scaffold000011-processed-gene-8.12-mRNA-1	MGG_04247T0	1	1	Same exon structure
augustus-scaffold000011-processed-gene-8.15-mRNA-1	MGG_04304T0	2	2	Same exon structure
augustus-scaffold000011-processed-gene-8.18-mRNA-1	MGG_17661T0	2	2	Same exon structure
augustus-scaffold000011-processed-gene-8.19-mRNA-1	MGG_04257T0	1	1	Same exon structure
augustus-scaffold000011-processed-gene-8.21-mRNA-1	MGG_04259T0	1	1	Same exon structure
augustus-scaffold000011-processed-gene-8.6-mRNA-1	MGG_04263T0	2	2	Same exon structure
augustus-scaffold000011-processed-gene-8.9-mRNA-1	MGG_04252T0	2	2	Same exon structure
augustus-scaffold000011-processed-gene-9.0-mRNA-1	MGG_04243T0	1	1	Same exon structure
augustus-scaffold000011-processed-gene-9.11-mRNA-1	MGG_04219T0	2	2	Same exon structure
augustus-scaffold000011-processed-gene-9.13-mRNA-1	MGG_04216T0	4	4	Same exon structure
augustus-scaffold000011-processed-gene-9.15-mRNA-1	MGG_12177T0	1	1	Same exon structure
augustus-scaffold000011-processed-gene-9.18-mRNA-1	MGG_04236T0	2	2	Same exon structure
augustus-scaffold000011-processed-gene-9.22-mRNA-1	MGG_04228T0	3	3	Same exon structure
augustus-scaffold000011-processed-gene-9.25-mRNA-1	MGG_14901T0	1	1	Same exon structure
augustus-scaffold000011-processed-gene-9.26-mRNA-1	MGG_14902T0	1	1	Same exon structure
augustus-scaffold000011-processed-gene-9.27-mRNA-1	MGG_04217T0	1	1	Same exon structure
augustus-scaffold000011-processed-gene-9.6-mRNA-1	MGG_04235T0	1	1	Same exon structure
augustus-scaffold000011-processed-gene-9.8-mRNA-1	MGG_04229T0	1	1	Same exon structure
augustus-scaffold000011-processed-gene-9.9-mRNA-1	MGG_04227T0	3	3	Same exon structure
augustus-scaffold000012-processed-gene-0.103-mRNA-1	MGG_14725T0	1	1	Same exon structure
augustus-scaffold000012-processed-gene-0.117-mRNA-1	MGG_14727T0	1	1	Same exon structure
augustus-scaffold000014-processed-gene-0.29-mRNA-1	MGG_10755T0	1	1	Same exon structure
augustus-scaffold000014-processed-gene-0.36-mRNA-1	MGG_10914T0	1	1	Same exon structure
augustus-scaffold000014-processed-gene-0.37-mRNA-1	MGG_10913T0	1	1	Same exon structure
augustus-scaffold000018-processed-gene-0.5-mRNA-1	MGG_15255T0	1	1	Same exon structure
augustus-scaffold000022-processed-gene-0.0-mRNA-1	MGG_11012T0	1	1	Same exon structure
augustus-scaffold000031-processed-gene-0.11-mRNA-1	MGG_02254T0	2	2	Same exon structure
augustus-scaffold000031-processed-gene-0.12-mRNA-1	MGG_02256T0	1	1	Same exon structure
augustus-scaffold000031-processed-gene-0.1-mRNA-1	MGG_02255T0	1	1	Same exon structure
augustus-scaffold000031-processed-gene-0.6-mRNA-1	MGG_02259T0	2	2	Same exon structure
augustus-scaffold000031-processed-gene-10.54-mRNA-1	MGG_02444T0	1	1	Same exon structure
augustus-scaffold000031-processed-gene-10.55-mRNA-1	MGG_02445T0	1	1	Same exon structure
augustus-scaffold000031-processed-gene-10.56-mRNA-1	MGG_02446T0	2	2	Same exon structure
augustus-scaffold000031-processed-gene-10.59-mRNA-1	MGG_02451T0	3	3	Same exon structure
augustus-scaffold000031-processed-gene-10.72-mRNA-1	MGG_02454T0	1	1	Same exon structure
augustus-scaffold000031-processed-gene-10.73-mRNA-1	MGG_11904T0	1	1	Same exon structure
augustus-scaffold000031-processed-gene-10.75-mRNA-1	MGG_02456T0	1	1	Same exon structure
augustus-scaffold000031-processed-gene-10.76-mRNA-1	MGG_02458T0	1	1	Same exon structure
augustus-scaffold000031-processed-gene-10.83-mRNA-1	MGG_02472T0	1	1	Same exon structure
augustus-scaffold000031-processed-gene-1.116-mRNA-1	MGG_02310T0	1	1	Same exon structure
augustus-scaffold000031-processed-gene-1.118-mRNA-1	MGG_02303T0	2	2	Same exon structure
augustus-scaffold000031-processed-gene-1.128-mRNA-1	MGG_02306T0	1	1	Same exon structure
augustus-scaffold000031-processed-gene-11.81-mRNA-1	MGG_02483T0	1	1	Same exon structure
augustus-scaffold000031-processed-gene-11.82-mRNA-1	MGG_02485T0	2	2	Same exon structure
augustus-scaffold000031-processed-gene-11.86-mRNA-1	MGG_02489T0	2	2	Same exon structure
augustus-scaffold000031-processed-gene-11.87-mRNA-1	MGG_02492T0	1	1	Same exon structure
augustus-scaffold000031-processed-gene-11.89-mRNA-1	MGG_11894T0	2	2	Same exon structure
augustus-scaffold000031-processed-gene-11.94-mRNA-1	MGG_02491T0	5	5	Same exon structure
augustus-scaffold000031-processed-gene-12.47-mRNA-1	MGG_02502T0	4	4	Same exon structure
augustus-scaffold000031-processed-gene-12.51-mRNA-1	MGG_02507T0	1	1	Same exon structure
augustus-scaffold000031-processed-gene-12.53-mRNA-1	MGG_02511T0	1	1	Same exon structure
augustus-scaffold000031-processed-gene-12.55-mRNA-1	MGG_02516T0	4	4	Same exon structure
augustus-scaffold000031-processed-gene-12.58-mRNA-1	MGG_02501T0	1	1	Same exon structure
augustus-scaffold000031-processed-gene-12.61-mRNA-1	MGG_02505T0	1	1	Same exon structure
augustus-scaffold000031-processed-gene-12.64-mRNA-1	MGG_02509T0	3	3	Same exon structure
augustus-scaffold000031-processed-gene-13.14-mRNA-1	MGG_06637T0	1	1	Same exon structure
augustus-scaffold000031-processed-gene-13.16-mRNA-1	MGG_06640T0	1	1	Same exon structure
augustus-scaffold000031-processed-gene-13.19-mRNA-1	MGG_06647T0	4	4	Same exon structure
augustus-scaffold000031-processed-gene-13.20-mRNA-1	MGG_06648T0	1	1	Same exon structure
augustus-scaffold000031-processed-gene-14.114-mRNA-1	MGG_06652T0	2	2	Same exon structure
augustus-scaffold000031-processed-gene-14.116-mRNA-1	MGG_06660T0	2	2	Same exon structure
augustus-scaffold000031-processed-gene-14.120-mRNA-1	MGG_06670T0	2	2	Same exon structure
augustus-scaffold000031-processed-gene-14.123-mRNA-1	MGG_06674T0	1	1	Same exon structure
augustus-scaffold000031-processed-gene-14.129-mRNA-1	MGG_06685T0	4	4	Same exon structure
augustus-scaffold000031-processed-gene-14.133-mRNA-1	MGG_06657T0	2	2	Same exon structure
augustus-scaffold000031-processed-gene-14.134-mRNA-1	MGG_06659T0	2	2	Same exon structure
augustus-scaffold000031-processed-gene-14.135-mRNA-1	MGG_06661T0	1	1	Same exon structure
augustus-scaffold000031-processed-gene-14.137-mRNA-1	MGG_06666T0	1	1	Same exon structure
augustus-scaffold000031-processed-gene-14.140-mRNA-1	MGG_06677T0	2	2	Same exon structure
augustus-scaffold000031-processed-gene-15.10-mRNA-1	MGG_06686T0	1	1	Same exon structure
augustus-scaffold000031-processed-gene-15.15-mRNA-1	MGG_06690T0	2	2	Same exon structure
augustus-scaffold000031-processed-gene-15.16-mRNA-1	MGG_06692T0	1	1	Same exon structure
augustus-scaffold000031-processed-gene-15.17-mRNA-1	MGG_06693T0	3	3	Same exon structure
augustus-scaffold000031-processed-gene-15.18-mRNA-1	MGG_06695T0	5	5	Same exon structure
augustus-scaffold000031-processed-gene-15.23-mRNA-1	MGG_06691T0	1	1	Same exon structure
augustus-scaffold000031-processed-gene-18.56-mRNA-1	MGG_06706T0	1	1	Same exon structure
augustus-scaffold000031-processed-gene-18.58-mRNA-1	MGG_06714T0	3	3	Same exon structure
augustus-scaffold000031-processed-gene-18.73-mRNA-1	MGG_06710T0	1	1	Same exon structure
augustus-scaffold000031-processed-gene-18.80-mRNA-1	MGG_06725T0	1	1	Same exon structure
augustus-scaffold000031-processed-gene-19.100-mRNA-1	MGG_06730T0	3	3	Same exon structure
augustus-scaffold000031-processed-gene-19.102-mRNA-1	MGG_16160T0	1	1	Same exon structure
augustus-scaffold000031-processed-gene-19.115-mRNA-1	MGG_06751T0	2	2	Same exon structure
augustus-scaffold000031-processed-gene-19.127-mRNA-1	MGG_06744T0	1	1	Same exon structure
augustus-scaffold000031-processed-gene-19.131-mRNA-1	MGG_06760T0	2	2	Same exon structure
augustus-scaffold000031-processed-gene-20.39-mRNA-1	MGG_06763T0	3	3	Same exon structure
augustus-scaffold000031-processed-gene-20.42-mRNA-1	MGG_06769T0	1	1	Same exon structure
augustus-scaffold000031-processed-gene-20.43-mRNA-1	MGG_06773T0	2	2	Same exon structure
augustus-scaffold000031-processed-gene-20.47-mRNA-1	MGG_11861T0	2	2	Same exon structure
augustus-scaffold000031-processed-gene-20.50-mRNA-1	MGG_06766T0	1	1	Same exon structure
augustus-scaffold000031-processed-gene-20.52-mRNA-1	MGG_06770T0	1	1	Same exon structure
augustus-scaffold000031-processed-gene-20.57-mRNA-1	MGG_06781T0	1	1	Same exon structure
augustus-scaffold000031-processed-gene-21.26-mRNA-1	MGG_06785T0	2	2	Same exon structure
augustus-scaffold000031-processed-gene-21.27-mRNA-1	MGG_06787T0	3	3	Same exon structure
augustus-scaffold000031-processed-gene-21.31-mRNA-1	MGG_06795T0	1	1	Same exon structure
augustus-scaffold000031-processed-gene-21.37-mRNA-1	MGG_06790T0	3	3	Same exon structure
augustus-scaffold000031-processed-gene-21.39-mRNA-1	MGG_06799T0	1	1	Same exon structure
augustus-scaffold000031-processed-gene-2.20-mRNA-1	MGG_02272T0	2	2	Same exon structure
augustus-scaffold000031-processed-gene-22.100-mRNA-1	MGG_06821T0	1	1	Same exon structure
augustus-scaffold000031-processed-gene-2.21-mRNA-1	MGG_02269T0	1	1	Same exon structure
augustus-scaffold000031-processed-gene-2.23-mRNA-1	MGG_02238T0	2	2	Same exon structure
augustus-scaffold000031-processed-gene-2.24-mRNA-1	MGG_02240T0	2	2	Same exon structure
augustus-scaffold000031-processed-gene-2.25-mRNA-1	MGG_02242T0	3	3	Same exon structure
augustus-scaffold000031-processed-gene-2.28-mRNA-1	MGG_02268T0	1	1	Same exon structure
augustus-scaffold000031-processed-gene-23.101-mRNA-1	MGG_11819T0	1	1	Same exon structure
augustus-scaffold000031-processed-gene-23.105-mRNA-1	MGG_16183T0	1	1	Same exon structure
augustus-scaffold000031-processed-gene-23.106-mRNA-1	MGG_16184T0	2	2	Same exon structure
augustus-scaffold000031-processed-gene-23.107-mRNA-1	MGG_06839T0	4	4	Same exon structure
augustus-scaffold000031-processed-gene-23.114-mRNA-1	MGG_06853T0	3	3	Same exon structure
augustus-scaffold000031-processed-gene-23.119-mRNA-1	MGG_06837T0	2	2	Same exon structure
augustus-scaffold000031-processed-gene-23.124-mRNA-1	MGG_06845T0	1	1	Same exon structure
augustus-scaffold000031-processed-gene-23.125-mRNA-1	MGG_06846T0	1	1	Same exon structure
augustus-scaffold000031-processed-gene-2.32-mRNA-1	MGG_02241T0	1	1	Same exon structure
augustus-scaffold000031-processed-gene-24.59-mRNA-1	MGG_11813T0	3	3	Same exon structure
augustus-scaffold000031-processed-gene-24.63-mRNA-1	MGG_11809T0	2	2	Same exon structure
augustus-scaffold000031-processed-gene-24.67-mRNA-1	MGG_06878T0	1	1	Same exon structure
augustus-scaffold000031-processed-gene-24.79-mRNA-1	MGG_06883T0	2	2	Same exon structure
augustus-scaffold000031-processed-gene-25.45-mRNA-1	MGG_06896T0	3	3	Same exon structure
augustus-scaffold000031-processed-gene-25.49-mRNA-1	MGG_06906T0	1	1	Same exon structure
augustus-scaffold000031-processed-gene-25.52-mRNA-1	MGG_06909T0	1	1	Same exon structure
augustus-scaffold000031-processed-gene-25.57-mRNA-1	MGG_06902T0	1	1	Same exon structure
augustus-scaffold000031-processed-gene-25.58-mRNA-1	MGG_06905T0	2	2	Same exon structure
augustus-scaffold000031-processed-gene-26.41-mRNA-1	MGG_06926T0	4	4	Same exon structure
augustus-scaffold000031-processed-gene-26.55-mRNA-1	MGG_06931T0	1	1	Same exon structure
augustus-scaffold000031-processed-gene-26.58-mRNA-1	MGG_06935T0	2	2	Same exon structure
augustus-scaffold000031-processed-gene-26.60-mRNA-1	MGG_06939T0	1	1	Same exon structure
augustus-scaffold000031-processed-gene-26.61-mRNA-1	MGG_06940T0	1	1	Same exon structure
augustus-scaffold000031-processed-gene-27.49-mRNA-1	MGG_06941T0	7	7	Same exon structure
augustus-scaffold000031-processed-gene-27.52-mRNA-1	MGG_06942T0	1	1	Same exon structure
augustus-scaffold000031-processed-gene-27.53-mRNA-1	MGG_06944T0	1	1	Same exon structure
augustus-scaffold000031-processed-gene-27.55-mRNA-1	MGG_16220T0	3	3	Same exon structure
augustus-scaffold000031-processed-gene-27.57-mRNA-1	MGG_06952T0	4	4	Same exon structure
augustus-scaffold000031-processed-gene-27.60-mRNA-1	MGG_06960T0	4	4	Same exon structure
augustus-scaffold000031-processed-gene-27.65-mRNA-1	MGG_06948T0	2	2	Same exon structure
augustus-scaffold000031-processed-gene-27.66-mRNA-1	MGG_06950T0	2	2	Same exon structure
augustus-scaffold000031-processed-gene-27.70-mRNA-1	MGG_06956T0	2	2	Same exon structure
augustus-scaffold000031-processed-gene-27.73-mRNA-1	MGG_06961T0	2	2	Same exon structure
augustus-scaffold000031-processed-gene-27.75-mRNA-1	MGG_06964T0	1	1	Same exon structure
augustus-scaffold000031-processed-gene-27.76-mRNA-1	MGG_06966T0	2	2	Same exon structure
augustus-scaffold000031-processed-gene-28.102-mRNA-1	MGG_16230T0	3	3	Same exon structure
augustus-scaffold000031-processed-gene-28.109-mRNA-1	MGG_06991T0	1	1	Same exon structure
augustus-scaffold000031-processed-gene-28.118-mRNA-1	MGG_06985T0	1	1	Same exon structure
augustus-scaffold000031-processed-gene-28.121-mRNA-1	MGG_06994T0	1	1	Same exon structure
augustus-scaffold000031-processed-gene-29.80-mRNA-1	MGG_07000T0	3	3	Same exon structure
augustus-scaffold000031-processed-gene-29.82-mRNA-1	MGG_06999T0	2	2	Same exon structure
augustus-scaffold000031-processed-gene-29.83-mRNA-1	MGG_07003T0	2	2	Same exon structure
augustus-scaffold000031-processed-gene-29.87-mRNA-1	MGG_07009T0	4	4	Same exon structure
augustus-scaffold000031-processed-gene-29.88-mRNA-1	MGG_07011T0	1	1	Same exon structure
augustus-scaffold000031-processed-gene-29.95-mRNA-1	MGG_07010T0	2	2	Same exon structure
augustus-scaffold000031-processed-gene-29.99-mRNA-1	MGG_07016T0	1	1	Same exon structure
augustus-scaffold000031-processed-gene-30.43-mRNA-1	MGG_09177T0	1	1	Same exon structure
augustus-scaffold000031-processed-gene-30.44-mRNA-1	MGG_09176T0	2	2	Same exon structure
augustus-scaffold000031-processed-gene-30.45-mRNA-1	MGG_09178T0	2	2	Same exon structure
augustus-scaffold000031-processed-gene-30.51-mRNA-1	MGG_09189T0	3	3	Same exon structure
augustus-scaffold000031-processed-gene-30.53-mRNA-1	MGG_09192T0	1	1	Same exon structure
augustus-scaffold000031-processed-gene-30.55-mRNA-1	MGG_09195T0	4	4	Same exon structure
augustus-scaffold000031-processed-gene-30.56-mRNA-1	MGG_09197T0	1	1	Same exon structure
augustus-scaffold000031-processed-gene-30.58-mRNA-1	MGG_11771T0	3	3	Same exon structure
augustus-scaffold000031-processed-gene-30.59-mRNA-1	MGG_09181T0	2	2	Same exon structure
augustus-scaffold000031-processed-gene-30.60-mRNA-1	MGG_09182T0	1	1	Same exon structure
augustus-scaffold000031-processed-gene-30.66-mRNA-1	MGG_09199T0	1	1	Same exon structure
augustus-scaffold000031-processed-gene-30.67-mRNA-1	MGG_09200T0	2	2	Same exon structure
augustus-scaffold000031-processed-gene-31.21-mRNA-1	MGG_09211T0	1	1	Same exon structure
augustus-scaffold000031-processed-gene-31.30-mRNA-1	MGG_09216T0	2	2	Same exon structure
augustus-scaffold000031-processed-gene-31.33-mRNA-1	MGG_09220T0	1	1	Same exon structure
augustus-scaffold000031-processed-gene-3.13-mRNA-1	MGG_02232T0	1	1	Same exon structure
augustus-scaffold000031-processed-gene-3.15-mRNA-1	MGG_02231T0	1	1	Same exon structure
augustus-scaffold000031-processed-gene-32.75-mRNA-1	MGG_09223T0	1	1	Same exon structure
augustus-scaffold000031-processed-gene-32.76-mRNA-1	MGG_09224T0	1	1	Same exon structure
augustus-scaffold000031-processed-gene-32.78-mRNA-1	MGG_09226T0	1	1	Same exon structure
augustus-scaffold000031-processed-gene-32.79-mRNA-1	MGG_16250T0	1	1	Same exon structure
augustus-scaffold000031-processed-gene-32.81-mRNA-1	MGG_11758T0	1	1	Same exon structure
augustus-scaffold000031-processed-gene-32.87-mRNA-1	MGG_11754T0	1	1	Same exon structure
augustus-scaffold000031-processed-gene-32.89-mRNA-1	MGG_09227T0	1	1	Same exon structure
augustus-scaffold000031-processed-gene-32.90-mRNA-1	MGG_11761T0	1	1	Same exon structure
augustus-scaffold000031-processed-gene-32.94-mRNA-1	MGG_09235T0	2	2	Same exon structure
augustus-scaffold000031-processed-gene-32.95-mRNA-1	MGG_09236T0	1	1	Same exon structure
augustus-scaffold000031-processed-gene-33.13-mRNA-1	MGG_09262T0	2	2	Same exon structure
augustus-scaffold000031-processed-gene-33.1-mRNA-1	MGG_09246T0	2	2	Same exon structure
augustus-scaffold000031-processed-gene-33.21-mRNA-1	MGG_09254T0	1	1	Same exon structure
augustus-scaffold000031-processed-gene-33.22-mRNA-1	MGG_09256T0	1	1	Same exon structure
augustus-scaffold000031-processed-gene-33.24-mRNA-1	MGG_09264T0	1	1	Same exon structure
augustus-scaffold000031-processed-gene-33.2-mRNA-1	MGG_09247T0	1	1	Same exon structure
augustus-scaffold000031-processed-gene-33.3-mRNA-1	MGG_11750T0	1	1	Same exon structure
augustus-scaffold000031-processed-gene-33.4-mRNA-1	MGG_09252T0	1	1	Same exon structure
augustus-scaffold000031-processed-gene-33.5-mRNA-1	MGG_09253T0	2	2	Same exon structure
augustus-scaffold000031-processed-gene-33.6-mRNA-1	MGG_09255T0	2	2	Same exon structure
augustus-scaffold000031-processed-gene-34.101-mRNA-1	MGG_09276T0	1	1	Same exon structure
augustus-scaffold000031-processed-gene-34.104-mRNA-1	MGG_09285T0	3	3	Same exon structure
augustus-scaffold000031-processed-gene-34.106-mRNA-1	MGG_09271T0	3	3	Same exon structure
augustus-scaffold000031-processed-gene-34.109-mRNA-1	MGG_16274T0	3	3	Same exon structure
augustus-scaffold000031-processed-gene-34.111-mRNA-1	MGG_09284T0	2	2	Same exon structure
augustus-scaffold000031-processed-gene-34.112-mRNA-1	MGG_11733T0	1	1	Same exon structure
augustus-scaffold000031-processed-gene-34.114-mRNA-1	MGG_14629T0	1	1	Same exon structure
augustus-scaffold000031-processed-gene-34.116-mRNA-1	MGG_09290T0	2	2	Same exon structure
augustus-scaffold000031-processed-gene-34.97-mRNA-1	MGG_09268T0	1	1	Same exon structure
augustus-scaffold000031-processed-gene-35.34-mRNA-1	MGG_09294T0	2	2	Same exon structure
augustus-scaffold000031-processed-gene-35.38-mRNA-1	MGG_09298T0	2	2	Same exon structure
augustus-scaffold000031-processed-gene-35.40-mRNA-1	MGG_09302T0	2	2	Same exon structure
augustus-scaffold000031-processed-gene-35.41-mRNA-1	MGG_09304T0	2	2	Same exon structure
augustus-scaffold000031-processed-gene-35.45-mRNA-1	MGG_09313T0	2	2	Same exon structure
augustus-scaffold000031-processed-gene-35.47-mRNA-1	MGG_09884T0	1	1	Same exon structure
augustus-scaffold000031-processed-gene-35.48-mRNA-1	MGG_09886T0	3	3	Same exon structure
augustus-scaffold000031-processed-gene-35.49-mRNA-1	MGG_16277T0	1	1	Same exon structure
augustus-scaffold000031-processed-gene-35.53-mRNA-1	MGG_09306T0	1	1	Same exon structure
augustus-scaffold000031-processed-gene-35.59-mRNA-1	MGG_14628T0	1	1	Same exon structure
augustus-scaffold000031-processed-gene-36.103-mRNA-1	MGG_09913T0	3	3	Same exon structure
augustus-scaffold000031-processed-gene-36.104-mRNA-1	MGG_09914T0	4	4	Same exon structure
augustus-scaffold000031-processed-gene-36.108-mRNA-1	MGG_09900T0	2	2	Same exon structure
augustus-scaffold000031-processed-gene-36.90-mRNA-1	MGG_09889T0	1	1	Same exon structure
augustus-scaffold000031-processed-gene-36.92-mRNA-1	MGG_09888T0	1	1	Same exon structure
augustus-scaffold000031-processed-gene-36.95-mRNA-1	MGG_09895T0	1	1	Same exon structure
augustus-scaffold000031-processed-gene-37.20-mRNA-1	MGG_09929T0	3	3	Same exon structure
augustus-scaffold000031-processed-gene-37.23-mRNA-1	MGG_09935T0	1	1	Same exon structure
augustus-scaffold000031-processed-gene-37.25-mRNA-1	MGG_16301T0	1	1	Same exon structure
augustus-scaffold000031-processed-gene-38.0-mRNA-1	MGG_09944T0	1	1	Same exon structure
augustus-scaffold000031-processed-gene-38.12-mRNA-1	MGG_10646T0	2	2	Same exon structure
augustus-scaffold000031-processed-gene-38.14-mRNA-1	MGG_09947T0	4	4	Same exon structure
augustus-scaffold000031-processed-gene-38.17-mRNA-1	MGG_11712T0	3	3	Same exon structure
augustus-scaffold000031-processed-gene-38.8-mRNA-1	MGG_09951T0	2	2	Same exon structure
augustus-scaffold000031-processed-gene-39.100-mRNA-1	MGG_10659T0	1	1	Same exon structure
augustus-scaffold000031-processed-gene-39.103-mRNA-1	MGG_10663T0	2	2	Same exon structure
augustus-scaffold000031-processed-gene-39.104-mRNA-1	MGG_10664T0	1	1	Same exon structure
augustus-scaffold000031-processed-gene-39.75-mRNA-1	MGG_10650T0	2	2	Same exon structure
augustus-scaffold000031-processed-gene-39.77-mRNA-1	MGG_10653T0	1	1	Same exon structure
augustus-scaffold000031-processed-gene-39.83-mRNA-1	MGG_10661T0	1	1	Same exon structure
augustus-scaffold000031-processed-gene-39.85-mRNA-1	MGG_11701T0	1	1	Same exon structure
augustus-scaffold000031-processed-gene-39.87-mRNA-1	MGG_10503T0	1	1	Same exon structure
augustus-scaffold000031-processed-gene-39.90-mRNA-1	MGG_10507T0	2	2	Same exon structure
augustus-scaffold000031-processed-gene-39.95-mRNA-1	MGG_11708T0	1	1	Same exon structure
augustus-scaffold000031-processed-gene-4.10-mRNA-1	MGG_02210T0	1	1	Same exon structure
augustus-scaffold000031-processed-gene-4.11-mRNA-1	MGG_02208T0	2	2	Same exon structure
augustus-scaffold000031-processed-gene-4.15-mRNA-1	MGG_02218T0	1	1	Same exon structure
augustus-scaffold000031-processed-gene-4.1-mRNA-1	MGG_02226T0	3	3	Same exon structure
augustus-scaffold000031-processed-gene-4.4-mRNA-1	MGG_02220T0	1	1	Same exon structure
augustus-scaffold000031-processed-gene-4.8-mRNA-1	MGG_02217T0	1	1	Same exon structure
augustus-scaffold000031-processed-gene-4.9-mRNA-1	MGG_02212T0	1	1	Same exon structure
augustus-scaffold000031-processed-gene-5.50-mRNA-1	MGG_02207T0	1	1	Same exon structure
augustus-scaffold000031-processed-gene-5.51-mRNA-1	MGG_13742T0	1	1	Same exon structure
augustus-scaffold000031-processed-gene-5.53-mRNA-1	MGG_02203T0	2	2	Same exon structure
augustus-scaffold000031-processed-gene-5.55-mRNA-1	MGG_02201T0	1	1	Same exon structure
augustus-scaffold000031-processed-gene-5.57-mRNA-1	MGG_11945T0	2	2	Same exon structure
augustus-scaffold000031-processed-gene-5.62-mRNA-1	MGG_02199T0	1	1	Same exon structure
augustus-scaffold000031-processed-gene-5.63-mRNA-1	MGG_11948T0	1	1	Same exon structure
augustus-scaffold000031-processed-gene-6.17-mRNA-1	MGG_02374T0	2	2	Same exon structure
augustus-scaffold000031-processed-gene-6.1-mRNA-1	MGG_02355T0	1	1	Same exon structure
augustus-scaffold000031-processed-gene-6.6-mRNA-1	MGG_02368T0	1	1	Same exon structure
augustus-scaffold000031-processed-gene-6.8-mRNA-1	MGG_02372T0	1	1	Same exon structure
augustus-scaffold000031-processed-gene-7.69-mRNA-1	MGG_02382T0	2	2	Same exon structure
augustus-scaffold000031-processed-gene-7.72-mRNA-1	MGG_02391T0	3	3	Same exon structure
augustus-scaffold000031-processed-gene-7.73-mRNA-1	MGG_02393T0	3	3	Same exon structure
augustus-scaffold000031-processed-gene-7.76-mRNA-1	MGG_11917T0	2	2	Same exon structure
augustus-scaffold000031-processed-gene-7.84-mRNA-1	MGG_02390T0	3	3	Same exon structure
augustus-scaffold000031-processed-gene-7.86-mRNA-1	MGG_02395T0	1	1	Same exon structure
augustus-scaffold000031-processed-gene-8.16-mRNA-1	MGG_02402T0	2	2	Same exon structure
augustus-scaffold000031-processed-gene-8.17-mRNA-1	MGG_02406T0	1	1	Same exon structure
augustus-scaffold000031-processed-gene-8.18-mRNA-1	MGG_02407T0	2	2	Same exon structure
augustus-scaffold000031-processed-gene-8.19-mRNA-1	MGG_02408T0	3	3	Same exon structure
augustus-scaffold000031-processed-gene-8.20-mRNA-1	MGG_02409T0	1	1	Same exon structure
augustus-scaffold000031-processed-gene-8.22-mRNA-1	MGG_02411T0	2	2	Same exon structure
augustus-scaffold000031-processed-gene-8.23-mRNA-1	MGG_02413T0	1	1	Same exon structure
augustus-scaffold000031-processed-gene-8.28-mRNA-1	MGG_11915T0	1	1	Same exon structure
augustus-scaffold000031-processed-gene-8.29-mRNA-1	MGG_02401T0	1	1	Same exon structure
augustus-scaffold000031-processed-gene-8.35-mRNA-1	MGG_02416T0	1	1	Same exon structure
augustus-scaffold000031-processed-gene-8.38-mRNA-1	MGG_16125T0	1	1	Same exon structure
augustus-scaffold000031-processed-gene-9.40-mRNA-1	MGG_02428T0	2	2	Same exon structure
augustus-scaffold000031-processed-gene-9.41-mRNA-1	MGG_02430T0	1	1	Same exon structure
augustus-scaffold000031-processed-gene-9.55-mRNA-1	MGG_02438T0	1	1	Same exon structure
augustus-scaffold000031-processed-gene-9.57-mRNA-1	MGG_11908T0	2	2	Same exon structure
augustus-scaffold000032-processed-gene-10.57-mRNA-1	MGG_15866T0	2	2	Same exon structure
augustus-scaffold000032-processed-gene-10.60-mRNA-1	MGG_07165T0	5	5	Same exon structure
augustus-scaffold000032-processed-gene-10.64-mRNA-1	MGG_07154T0	1	1	Same exon structure
augustus-scaffold000032-processed-gene-10.65-mRNA-1	MGG_07150T0	2	2	Same exon structure
augustus-scaffold000032-processed-gene-10.68-mRNA-1	MGG_07144T0	2	2	Same exon structure
augustus-scaffold000032-processed-gene-10.81-mRNA-1	MGG_07142T0	1	1	Same exon structure
augustus-scaffold000032-processed-gene-11.47-mRNA-1	MGG_15860T0	2	2	Same exon structure
augustus-scaffold000032-processed-gene-11.52-mRNA-1	MGG_07129T0	2	2	Same exon structure
augustus-scaffold000032-processed-gene-11.60-mRNA-1	MGG_07119T0	2	2	Same exon structure
augustus-scaffold000032-processed-gene-11.64-mRNA-1	MGG_07132T0	1	1	Same exon structure
augustus-scaffold000032-processed-gene-11.65-mRNA-1	MGG_07130T0	4	4	Same exon structure
augustus-scaffold000032-processed-gene-11.67-mRNA-1	MGG_07124T0	3	3	Same exon structure
augustus-scaffold000032-processed-gene-12.124-mRNA-1	MGG_15852T0	1	1	Same exon structure
augustus-scaffold000032-processed-gene-12.125-mRNA-1	MGG_07091T0	1	1	Same exon structure
augustus-scaffold000032-processed-gene-12.126-mRNA-1	MGG_12337T0	2	2	Same exon structure
augustus-scaffold000032-processed-gene-12.127-mRNA-1	MGG_07088T0	3	3	Same exon structure
augustus-scaffold000032-processed-gene-13.10-mRNA-1	MGG_15074T0	2	2	Same exon structure
augustus-scaffold000032-processed-gene-13.11-mRNA-1	MGG_15073T0	1	1	Same exon structure
augustus-scaffold000032-processed-gene-13.12-mRNA-1	MGG_07067T0	1	1	Same exon structure
augustus-scaffold000032-processed-gene-13.16-mRNA-1	MGG_12327T0	1	1	Same exon structure
augustus-scaffold000032-processed-gene-13.17-mRNA-1	MGG_07058T0	2	2	Same exon structure
augustus-scaffold000032-processed-gene-13.1-mRNA-1	MGG_07083T0	1	1	Same exon structure
augustus-scaffold000032-processed-gene-13.20-mRNA-1	MGG_07081T0	1	1	Same exon structure
augustus-scaffold000032-processed-gene-13.21-mRNA-1	MGG_07079T0	2	2	Same exon structure
augustus-scaffold000032-processed-gene-13.22-mRNA-1	MGG_07077T0	2	2	Same exon structure
augustus-scaffold000032-processed-gene-13.24-mRNA-1	MGG_15849T0	3	3	Same exon structure
augustus-scaffold000032-processed-gene-13.25-mRNA-1	MGG_15076T0	3	3	Same exon structure
augustus-scaffold000032-processed-gene-13.26-mRNA-1	MGG_12329T0	1	1	Same exon structure
augustus-scaffold000032-processed-gene-13.27-mRNA-1	MGG_07070T0	2	2	Same exon structure
augustus-scaffold000032-processed-gene-13.5-mRNA-1	MGG_07078T0	1	1	Same exon structure
augustus-scaffold000032-processed-gene-13.9-mRNA-1	MGG_15075T0	2	2	Same exon structure
augustus-scaffold000032-processed-gene-1.45-mRNA-1	MGG_07362T0	1	1	Same exon structure
augustus-scaffold000032-processed-gene-14.74-mRNA-1	MGG_07051T0	1	1	Same exon structure
augustus-scaffold000032-processed-gene-14.75-mRNA-1	MGG_07048T0	3	3	Same exon structure
augustus-scaffold000032-processed-gene-14.81-mRNA-1	MGG_07034T0	2	2	Same exon structure
augustus-scaffold000032-processed-gene-14.82-mRNA-1	MGG_07030T0	1	1	Same exon structure
augustus-scaffold000032-processed-gene-14.84-mRNA-1	MGG_07053T0	1	1	Same exon structure
augustus-scaffold000032-processed-gene-14.86-mRNA-1	MGG_07043T0	1	1	Same exon structure
augustus-scaffold000032-processed-gene-15.101-mRNA-1	MGG_12313T0	1	1	Same exon structure
augustus-scaffold000032-processed-gene-15.76-mRNA-1	MGG_07026T0	1	1	Same exon structure
augustus-scaffold000032-processed-gene-15.77-mRNA-1	MGG_07024T0	1	1	Same exon structure
augustus-scaffold000032-processed-gene-15.79-mRNA-1	MGG_15070T0	1	1	Same exon structure
augustus-scaffold000032-processed-gene-15.82-mRNA-1	MGG_15837T0	3	3	Same exon structure
augustus-scaffold000032-processed-gene-15.87-mRNA-1	MGG_12316T0	1	1	Same exon structure
augustus-scaffold000032-processed-gene-15.89-mRNA-1	MGG_08206T0	2	2	Same exon structure
augustus-scaffold000032-processed-gene-15.93-mRNA-1	MGG_12322T0	2	2	Same exon structure
augustus-scaffold000032-processed-gene-15.95-mRNA-1	MGG_08210T0	4	4	Same exon structure
augustus-scaffold000032-processed-gene-15.97-mRNA-1	MGG_08205T0	1	1	Same exon structure
augustus-scaffold000032-processed-gene-16.12-mRNA-1	MGG_08200T0	2	2	Same exon structure
augustus-scaffold000032-processed-gene-16.14-mRNA-1	MGG_08198T0	1	1	Same exon structure
augustus-scaffold000032-processed-gene-16.15-mRNA-1	MGG_08195T0	1	1	Same exon structure
augustus-scaffold000032-processed-gene-16.17-mRNA-1	MGG_08191T0	1	1	Same exon structure
augustus-scaffold000032-processed-gene-16.22-mRNA-1	MGG_08180T0	3	3	Same exon structure
augustus-scaffold000032-processed-gene-16.23-mRNA-1	MGG_08197T0	2	2	Same exon structure
augustus-scaffold000032-processed-gene-16.26-mRNA-1	MGG_08188T0	1	1	Same exon structure
augustus-scaffold000032-processed-gene-16.27-mRNA-1	MGG_08187T0	1	1	Same exon structure
augustus-scaffold000032-processed-gene-16.28-mRNA-1	MGG_08185T0	1	1	Same exon structure
augustus-scaffold000032-processed-gene-16.30-mRNA-1	MGG_12307T0	1	1	Same exon structure
augustus-scaffold000032-processed-gene-17.52-mRNA-1	MGG_08170T0	3	3	Same exon structure
augustus-scaffold000032-processed-gene-17.58-mRNA-1	MGG_08171T0	1	1	Same exon structure
augustus-scaffold000032-processed-gene-17.59-mRNA-1	MGG_08169T0	1	1	Same exon structure
augustus-scaffold000032-processed-gene-17.61-mRNA-1	MGG_15831T0	1	1	Same exon structure
augustus-scaffold000032-processed-gene-17.62-mRNA-1	MGG_15830T0	1	1	Same exon structure
augustus-scaffold000032-processed-gene-17.64-mRNA-1	MGG_08162T0	2	2	Same exon structure
augustus-scaffold000032-processed-gene-17.67-mRNA-1	MGG_12302T0	1	1	Same exon structure
augustus-scaffold000032-processed-gene-17.72-mRNA-1	MGG_08152T0	1	1	Same exon structure
augustus-scaffold000032-processed-gene-18.101-mRNA-1	MGG_08142T0	2	2	Same exon structure
augustus-scaffold000032-processed-gene-18.118-mRNA-1	MGG_08133T0	2	2	Same exon structure
augustus-scaffold000032-processed-gene-18.122-mRNA-1	MGG_12288T0	1	1	Same exon structure
augustus-scaffold000032-processed-gene-18.97-mRNA-1	MGG_15825T0	1	1	Same exon structure
augustus-scaffold000032-processed-gene-18.98-mRNA-1	MGG_15824T0	1	1	Same exon structure
augustus-scaffold000032-processed-gene-19.19-mRNA-1	MGG_08118T0	4	4	Same exon structure
augustus-scaffold000032-processed-gene-19.20-mRNA-1	MGG_08116T0	3	3	Same exon structure
augustus-scaffold000032-processed-gene-19.23-mRNA-1	MGG_08108T0	1	1	Same exon structure
augustus-scaffold000032-processed-gene-19.24-mRNA-1	MGG_08107T0	2	2	Same exon structure
augustus-scaffold000032-processed-gene-19.28-mRNA-1	MGG_08098T0	2	2	Same exon structure
augustus-scaffold000032-processed-gene-19.30-mRNA-1	MGG_08095T0	1	1	Same exon structure
augustus-scaffold000032-processed-gene-19.36-mRNA-1	MGG_15817T0	1	1	Same exon structure
augustus-scaffold000032-processed-gene-20.12-mRNA-1	MGG_08072T0	1	1	Same exon structure
augustus-scaffold000032-processed-gene-20.19-mRNA-1	MGG_12275T0	1	1	Same exon structure
augustus-scaffold000032-processed-gene-20.26-mRNA-1	MGG_08066T0	2	2	Same exon structure
augustus-scaffold000032-processed-gene-20.7-mRNA-1	MGG_12272T0	2	2	Same exon structure
augustus-scaffold000032-processed-gene-20.8-mRNA-1	MGG_08079T0	2	2	Same exon structure
augustus-scaffold000032-processed-gene-21.106-mRNA-1	MGG_08059T0	2	2	Same exon structure
augustus-scaffold000032-processed-gene-21.114-mRNA-1	MGG_08045T0	4	4	Same exon structure
augustus-scaffold000032-processed-gene-21.125-mRNA-1	MGG_08052T0	1	1	Same exon structure
augustus-scaffold000032-processed-gene-21.127-mRNA-1	MGG_08049T0	1	1	Same exon structure
augustus-scaffold000032-processed-gene-22.129-mRNA-1	MGG_08028T0	1	1	Same exon structure
augustus-scaffold000032-processed-gene-22.132-mRNA-1	MGG_08027T0	1	1	Same exon structure
augustus-scaffold000032-processed-gene-22.149-mRNA-1	MGG_08006T0	4	4	Same exon structure
augustus-scaffold000032-processed-gene-22.153-mRNA-1	MGG_07999T0	2	2	Same exon structure
augustus-scaffold000032-processed-gene-22.154-mRNA-1	MGG_07998T0	1	1	Same exon structure
augustus-scaffold000032-processed-gene-22.157-mRNA-1	MGG_08024T0	1	1	Same exon structure
augustus-scaffold000032-processed-gene-22.158-mRNA-1	MGG_08022T0	1	1	Same exon structure
augustus-scaffold000032-processed-gene-22.161-mRNA-1	MGG_15339T0	1	1	Same exon structure
augustus-scaffold000032-processed-gene-22.163-mRNA-1	MGG_08008T0	1	1	Same exon structure
augustus-scaffold000032-processed-gene-22.164-mRNA-1	MGG_08003T0	1	1	Same exon structure
augustus-scaffold000032-processed-gene-22.166-mRNA-1	MGG_07994T0	1	1	Same exon structure
augustus-scaffold000032-processed-gene-2.84-mRNA-1	MGG_07349T0	1	1	Same exon structure
augustus-scaffold000032-processed-gene-2.85-mRNA-1	MGG_07348T0	1	1	Same exon structure
augustus-scaffold000032-processed-gene-2.86-mRNA-1	MGG_07346T0	2	2	Same exon structure
augustus-scaffold000032-processed-gene-2.87-mRNA-1	MGG_07336T0	2	2	Same exon structure
augustus-scaffold000032-processed-gene-2.92-mRNA-1	MGG_07347T0	1	1	Same exon structure
augustus-scaffold000032-processed-gene-2.94-mRNA-1	MGG_12410T0	1	1	Same exon structure
augustus-scaffold000032-processed-gene-3.0-mRNA-1	MGG_07331T0	3	3	Same exon structure
augustus-scaffold000032-processed-gene-3.10-mRNA-1	MGG_07311T0	1	1	Same exon structure
augustus-scaffold000032-processed-gene-3.14-mRNA-1	MGG_12403T0	1	1	Same exon structure
augustus-scaffold000032-processed-gene-3.17-mRNA-1	MGG_15901T0	1	1	Same exon structure
augustus-scaffold000032-processed-gene-3.2-mRNA-1	MGG_07329T0	1	1	Same exon structure
augustus-scaffold000032-processed-gene-3.7-mRNA-1	MGG_07322T0	1	1	Same exon structure
augustus-scaffold000032-processed-gene-3.9-mRNA-1	MGG_07316T0	5	5	Same exon structure
augustus-scaffold000032-processed-gene-4.106-mRNA-1	MGG_07297T0	4	4	Same exon structure
augustus-scaffold000032-processed-gene-4.113-mRNA-1	MGG_07282T0	1	1	Same exon structure
augustus-scaffold000032-processed-gene-4.116-mRNA-1	MGG_07304T0	1	1	Same exon structure
augustus-scaffold000032-processed-gene-4.119-mRNA-1	MGG_07298T0	3	3	Same exon structure
augustus-scaffold000032-processed-gene-4.120-mRNA-1	MGG_07296T0	2	2	Same exon structure
augustus-scaffold000032-processed-gene-5.45-mRNA-1	MGG_07278T0	1	1	Same exon structure
augustus-scaffold000032-processed-gene-5.52-mRNA-1	MGG_07266T0	1	1	Same exon structure
augustus-scaffold000032-processed-gene-5.62-mRNA-1	MGG_07265T0	2	2	Same exon structure
augustus-scaffold000032-processed-gene-6.0-mRNA-1	MGG_07258T0	1	1	Same exon structure
augustus-scaffold000032-processed-gene-6.17-mRNA-1	MGG_07253T0	1	1	Same exon structure
augustus-scaffold000032-processed-gene-6.22-mRNA-1	MGG_07245T0	1	1	Same exon structure
augustus-scaffold000032-processed-gene-6.25-mRNA-1	MGG_07237T0	2	2	Same exon structure
augustus-scaffold000032-processed-gene-6.3-mRNA-1	MGG_12388T0	2	2	Same exon structure
augustus-scaffold000032-processed-gene-6.7-mRNA-1	MGG_07247T0	1	1	Same exon structure
augustus-scaffold000032-processed-gene-6.9-mRNA-1	MGG_15888T0	2	2	Same exon structure
augustus-scaffold000032-processed-gene-7.35-mRNA-1	MGG_07223T0	2	2	Same exon structure
augustus-scaffold000032-processed-gene-7.39-mRNA-1	MGG_07219T0	4	4	Same exon structure
augustus-scaffold000032-processed-gene-7.42-mRNA-1	MGG_07225T0	2	2	Same exon structure
augustus-scaffold000032-processed-gene-7.43-mRNA-1	MGG_07224T0	1	1	Same exon structure
augustus-scaffold000032-processed-gene-7.44-mRNA-1	MGG_07222T0	2	2	Same exon structure
augustus-scaffold000032-processed-gene-7.45-mRNA-1	MGG_07218T0	1	1	Same exon structure
augustus-scaffold000032-processed-gene-7.46-mRNA-1	MGG_07216T0	2	2	Same exon structure
augustus-scaffold000032-processed-gene-8.24-mRNA-1	MGG_07214T0	1	1	Same exon structure
augustus-scaffold000032-processed-gene-8.30-mRNA-1	MGG_07206T0	1	1	Same exon structure
augustus-scaffold000032-processed-gene-8.39-mRNA-1	MGG_07207T0	1	1	Same exon structure
augustus-scaffold000032-processed-gene-8.43-mRNA-1	MGG_07199T0	4	4	Same exon structure
augustus-scaffold000032-processed-gene-9.42-mRNA-1	MGG_07191T0	1	1	Same exon structure
augustus-scaffold000032-processed-gene-9.44-mRNA-1	MGG_07192T0	2	2	Same exon structure
augustus-scaffold000032-processed-gene-9.48-mRNA-1	MGG_12371T0	3	3	Same exon structure
augustus-scaffold000032-processed-gene-9.51-mRNA-1	MGG_07180T0	1	1	Same exon structure
augustus-scaffold000032-processed-gene-9.56-mRNA-1	MGG_15082T0	1	1	Same exon structure
augustus-scaffold000032-processed-gene-9.57-mRNA-1	MGG_07188T0	2	2	Same exon structure
augustus-scaffold000032-processed-gene-9.61-mRNA-1	MGG_07181T0	3	3	Same exon structure
augustus-scaffold000032-processed-gene-9.67-mRNA-1	MGG_15868T0	6	6	Same exon structure
augustus-scaffold000032-processed-gene-9.68-mRNA-1	MGG_15867T0	2	2	Same exon structure
augustus-scaffold000035-processed-gene-0.2-mRNA-1	MGG_09165T0	2	2	Same exon structure
augustus-scaffold000035-processed-gene-0.3-mRNA-1	MGG_18099T0	1	1	Same exon structure
augustus-scaffold000035-processed-gene-0.4-mRNA-1	MGG_14983T0	3	3	Same exon structure
augustus-scaffold000047-processed-gene-0.124-mRNA-1	MGG_15435T0	4	4	Same exon structure
augustus-scaffold000049-processed-gene-0.52-mRNA-1	MGG_07984T0	1	1	Same exon structure
augustus-scaffold000049-processed-gene-0.56-mRNA-1	MGG_15333T0	5	5	Same exon structure
augustus-scaffold000054-processed-gene-0.100-mRNA-1	MGG_02327T0	1	1	Same exon structure
augustus-scaffold000054-processed-gene-0.105-mRNA-1	MGG_02192T0	1	1	Same exon structure
augustus-scaffold000054-processed-gene-0.85-mRNA-1	MGG_02329T0	3	3	Same exon structure
augustus-scaffold000054-processed-gene-0.90-mRNA-1	MGG_02338T0	1	1	Same exon structure
augustus-scaffold000054-processed-gene-0.95-mRNA-1	MGG_02191T0	1	1	Same exon structure
augustus-scaffold000054-processed-gene-0.99-mRNA-1	MGG_11952T0	1	1	Same exon structure
augustus-scaffold000054-processed-gene-1.41-mRNA-1	MGG_02183T0	1	1	Same exon structure
augustus-scaffold000054-processed-gene-1.47-mRNA-1	MGG_02164T0	1	1	Same exon structure
augustus-scaffold000054-processed-gene-2.36-mRNA-1	MGG_02155T0	1	1	Same exon structure
augustus-scaffold000054-processed-gene-2.37-mRNA-1	MGG_02154T0	1	1	Same exon structure
augustus-scaffold000054-processed-gene-2.46-mRNA-1	MGG_02134T0	2	2	Same exon structure
augustus-scaffold000054-processed-gene-2.47-mRNA-1	MGG_02157T0	2	2	Same exon structure
augustus-scaffold000054-processed-gene-3.63-mRNA-1	MGG_02124T0	4	4	Same exon structure
augustus-scaffold000054-processed-gene-3.64-mRNA-1	MGG_02122T0	1	1	Same exon structure
augustus-scaffold000054-processed-gene-3.71-mRNA-1	MGG_14603T0	1	1	Same exon structure
augustus-scaffold000054-processed-gene-3.76-mRNA-1	MGG_14601T0	1	1	Same exon structure
augustus-scaffold000054-processed-gene-3.77-mRNA-1	MGG_14602T0	1	1	Same exon structure
augustus-scaffold000054-processed-gene-3.78-mRNA-1	MGG_02123T0	3	3	Same exon structure
augustus-scaffold000054-processed-gene-3.86-mRNA-1	MGG_16034T0	1	1	Same exon structure
augustus-scaffold000054-processed-gene-4.18-mRNA-1	MGG_02098T0	1	1	Same exon structure
augustus-scaffold000054-processed-gene-5.16-mRNA-1	MGG_02088T0	2	2	Same exon structure
augustus-scaffold000054-processed-gene-5.18-mRNA-1	MGG_02084T0	1	1	Same exon structure
augustus-scaffold000054-processed-gene-5.19-mRNA-1	MGG_02083T0	1	1	Same exon structure
augustus-scaffold000054-processed-gene-5.27-mRNA-1	MGG_02061T0	2	2	Same exon structure
augustus-scaffold000054-processed-gene-5.30-mRNA-1	MGG_02081T0	1	1	Same exon structure
augustus-scaffold000054-processed-gene-5.34-mRNA-1	MGG_02073T0	1	1	Same exon structure
augustus-scaffold000054-processed-gene-5.39-mRNA-1	MGG_02062T0	1	1	Same exon structure
augustus-scaffold000054-processed-gene-6.10-mRNA-1	MGG_02050T0	1	1	Same exon structure
augustus-scaffold000054-processed-gene-6.14-mRNA-1	MGG_02051T0	1	1	Same exon structure
augustus-scaffold000054-processed-gene-6.17-mRNA-1	MGG_13692T0	2	2	Same exon structure
augustus-scaffold000054-processed-gene-6.22-mRNA-1	MGG_15990T0	2	2	Same exon structure
augustus-scaffold000054-processed-gene-7.32-mRNA-1	MGG_02000T0	1	1	Same exon structure
augustus-scaffold000054-processed-gene-7.36-mRNA-1	MGG_01997T0	1	1	Same exon structure
augustus-scaffold000054-processed-gene-7.37-mRNA-1	MGG_01994T0	1	1	Same exon structure
augustus-scaffold000054-processed-gene-7.42-mRNA-1	MGG_01987T0	1	1	Same exon structure
augustus-scaffold000054-processed-gene-7.55-mRNA-1	MGG_01964T0	1	1	Same exon structure
augustus-scaffold000054-processed-gene-7.56-mRNA-1	MGG_15985T0	1	1	Same exon structure
augustus-scaffold000054-processed-gene-7.57-mRNA-1	MGG_01961T0	1	1	Same exon structure
augustus-scaffold000054-processed-gene-7.62-mRNA-1	MGG_01995T0	2	2	Same exon structure
augustus-scaffold000054-processed-gene-7.65-mRNA-1	MGG_01989T0	1	1	Same exon structure
augustus-scaffold000054-processed-gene-7.66-mRNA-1	MGG_13669T0	1	1	Same exon structure
augustus-scaffold000054-processed-gene-7.68-mRNA-1	MGG_01984T0	2	2	Same exon structure
augustus-scaffold000054-processed-gene-7.77-mRNA-1	MGG_01963T0	1	1	Same exon structure
augustus-scaffold000055-processed-gene-0.44-mRNA-1	MGG_10311T0	1	1	Same exon structure
augustus-scaffold000055-processed-gene-0.52-mRNA-1	MGG_10315T0	2	2	Same exon structure
augustus-scaffold000055-processed-gene-0.53-mRNA-1	MGG_10313T0	1	1	Same exon structure
augustus-scaffold000055-processed-gene-0.55-mRNA-1	MGG_10310T0	1	1	Same exon structure
augustus-scaffold000055-processed-gene-1.107-mRNA-1	MGG_10297T0	1	1	Same exon structure
augustus-scaffold000055-processed-gene-1.108-mRNA-1	MGG_14203T0	1	1	Same exon structure
augustus-scaffold000055-processed-gene-1.110-mRNA-1	MGG_10292T0	2	2	Same exon structure
augustus-scaffold000055-processed-gene-1.111-mRNA-1	MGG_10289T0	2	2	Same exon structure
augustus-scaffold000055-processed-gene-1.112-mRNA-1	MGG_10287T0	4	4	Same exon structure
augustus-scaffold000055-processed-gene-1.114-mRNA-1	MGG_17860T0	2	2	Same exon structure
augustus-scaffold000055-processed-gene-1.116-mRNA-1	MGG_10293T0	5	5	Same exon structure
augustus-scaffold000055-processed-gene-1.119-mRNA-1	MGG_10286T0	2	2	Same exon structure
augustus-scaffold000055-processed-gene-1.121-mRNA-1	MGG_10282T0	1	1	Same exon structure
augustus-scaffold000055-processed-gene-2.10-mRNA-1	MGG_10333T0	5	5	Same exon structure
augustus-scaffold000055-processed-gene-2.11-mRNA-1	MGG_10334T0	1	1	Same exon structure
augustus-scaffold000055-processed-gene-2.15-mRNA-1	MGG_10342T0	2	2	Same exon structure
augustus-scaffold000055-processed-gene-2.22-mRNA-1	MGG_10352T0	2	2	Same exon structure
augustus-scaffold000055-processed-gene-2.24-mRNA-1	MGG_10355T0	1	1	Same exon structure
augustus-scaffold000055-processed-gene-2.27-mRNA-1	MGG_10324T0	1	1	Same exon structure
augustus-scaffold000055-processed-gene-2.2-mRNA-1	MGG_10319T0	3	3	Same exon structure
augustus-scaffold000055-processed-gene-2.30-mRNA-1	MGG_10329T0	1	1	Same exon structure
augustus-scaffold000055-processed-gene-2.31-mRNA-1	MGG_10331T0	1	1	Same exon structure
augustus-scaffold000055-processed-gene-2.34-mRNA-1	MGG_15437T0	3	3	Same exon structure
augustus-scaffold000055-processed-gene-2.6-mRNA-1	MGG_10325T0	1	1	Same exon structure
augustus-scaffold000055-processed-gene-2.9-mRNA-1	MGG_10330T0	7	7	Same exon structure
augustus-scaffold000060-processed-gene-10.103-mRNA-1	MGG_11165T0	5	5	Same exon structure
augustus-scaffold000060-processed-gene-10.107-mRNA-1	MGG_01684T0	1	1	Same exon structure
augustus-scaffold000060-processed-gene-10.108-mRNA-1	MGG_01681T0	2	2	Same exon structure
augustus-scaffold000060-processed-gene-10.111-mRNA-1	MGG_01704T0	2	2	Same exon structure
augustus-scaffold000060-processed-gene-10.115-mRNA-1	MGG_01693T0	1	1	Same exon structure
augustus-scaffold000060-processed-gene-10.120-mRNA-1	MGG_01683T0	2	2	Same exon structure
augustus-scaffold000060-processed-gene-10.121-mRNA-1	MGG_01682T0	1	1	Same exon structure
augustus-scaffold000060-processed-gene-10.92-mRNA-1	MGG_01708T0	1	1	Same exon structure
augustus-scaffold000060-processed-gene-10.93-mRNA-1	MGG_01706T0	3	3	Same exon structure
augustus-scaffold000060-processed-gene-11.102-mRNA-1	MGG_01656T0	7	7	Same exon structure
augustus-scaffold000060-processed-gene-11.104-mRNA-1	MGG_11170T0	1	1	Same exon structure
augustus-scaffold000060-processed-gene-11.105-mRNA-1	MGG_01671T0	3	3	Same exon structure
augustus-scaffold000060-processed-gene-11.106-mRNA-1	MGG_01670T0	3	3	Same exon structure
augustus-scaffold000060-processed-gene-11.107-mRNA-1	MGG_01667T0	3	3	Same exon structure
augustus-scaffold000060-processed-gene-11.110-mRNA-1	MGG_01655T0	8	8	Same exon structure
augustus-scaffold000060-processed-gene-11.111-mRNA-1	MGG_01654T0	1	1	Same exon structure
augustus-scaffold000060-processed-gene-11.91-mRNA-1	MGG_01677T0	1	1	Same exon structure
augustus-scaffold000060-processed-gene-11.95-mRNA-1	MGG_01669T0	2	2	Same exon structure
augustus-scaffold000060-processed-gene-11.96-mRNA-1	MGG_01668T0	1	1	Same exon structure
augustus-scaffold000060-processed-gene-12.17-mRNA-1	MGG_15749T0	3	3	Same exon structure
augustus-scaffold000060-processed-gene-12.20-mRNA-1	MGG_01640T0	3	3	Same exon structure
augustus-scaffold000060-processed-gene-12.21-mRNA-1	MGG_01638T0	2	2	Same exon structure
augustus-scaffold000060-processed-gene-12.32-mRNA-1	MGG_01633T0	1	1	Same exon structure
augustus-scaffold000060-processed-gene-13.101-mRNA-1	MGG_01623T0	1	1	Same exon structure
augustus-scaffold000060-processed-gene-13.106-mRNA-1	MGG_01613T0	2	2	Same exon structure
augustus-scaffold000060-processed-gene-13.108-mRNA-1	MGG_01609T0	2	2	Same exon structure
augustus-scaffold000060-processed-gene-13.111-mRNA-1	MGG_01604T0	2	2	Same exon structure
augustus-scaffold000060-processed-gene-13.113-mRNA-1	MGG_01601T0	1	1	Same exon structure
augustus-scaffold000060-processed-gene-13.114-mRNA-1	MGG_01599T0	2	2	Same exon structure
augustus-scaffold000060-processed-gene-13.117-mRNA-1	MGG_01592T0	3	3	Same exon structure
augustus-scaffold000060-processed-gene-13.120-mRNA-1	MGG_01585T0	2	2	Same exon structure
augustus-scaffold000060-processed-gene-13.121-mRNA-1	MGG_11178T0	2	2	Same exon structure
augustus-scaffold000060-processed-gene-13.124-mRNA-1	MGG_01614T0	3	3	Same exon structure
augustus-scaffold000060-processed-gene-13.128-mRNA-1	MGG_01603T0	2	2	Same exon structure
augustus-scaffold000060-processed-gene-13.140-mRNA-1	MGG_01583T0	1	1	Same exon structure
augustus-scaffold000060-processed-gene-2.16-mRNA-1	MGG_01895T0	1	1	Same exon structure
augustus-scaffold000060-processed-gene-2.21-mRNA-1	MGG_01886T0	3	3	Same exon structure
augustus-scaffold000060-processed-gene-2.30-mRNA-1	MGG_01892T0	1	1	Same exon structure
augustus-scaffold000060-processed-gene-2.34-mRNA-1	MGG_11116T0	3	3	Same exon structure
augustus-scaffold000060-processed-gene-3.19-mRNA-1	MGG_01879T0	1	1	Same exon structure
augustus-scaffold000060-processed-gene-3.21-mRNA-1	MGG_01873T0	2	2	Same exon structure
augustus-scaffold000060-processed-gene-3.22-mRNA-1	MGG_01872T0	2	2	Same exon structure
augustus-scaffold000060-processed-gene-3.23-mRNA-1	MGG_01870T0	2	2	Same exon structure
augustus-scaffold000060-processed-gene-3.25-mRNA-1	MGG_01868T0	1	1	Same exon structure
augustus-scaffold000060-processed-gene-3.29-mRNA-1	MGG_01864T0	1	1	Same exon structure
augustus-scaffold000060-processed-gene-3.31-mRNA-1	MGG_01857T0	1	1	Same exon structure
augustus-scaffold000060-processed-gene-3.32-mRNA-1	MGG_01856T0	1	1	Same exon structure
augustus-scaffold000060-processed-gene-3.34-mRNA-1	MGG_01851T0	1	1	Same exon structure
augustus-scaffold000060-processed-gene-3.37-mRNA-1	MGG_01863T0	1	1	Same exon structure
augustus-scaffold000060-processed-gene-3.42-mRNA-1	MGG_01852T0	3	3	Same exon structure
augustus-scaffold000060-processed-gene-3.43-mRNA-1	MGG_01850T0	1	1	Same exon structure
augustus-scaffold000060-processed-gene-4.101-mRNA-1	MGG_11129T0	1	1	Same exon structure
augustus-scaffold000060-processed-gene-4.83-mRNA-1	MGG_01841T0	2	2	Same exon structure
augustus-scaffold000060-processed-gene-4.87-mRNA-1	MGG_01835T0	4	4	Same exon structure
augustus-scaffold000060-processed-gene-4.93-mRNA-1	MGG_01847T0	1	1	Same exon structure
augustus-scaffold000060-processed-gene-5.0-mRNA-1	MGG_01825T0	2	2	Same exon structure
augustus-scaffold000060-processed-gene-5.13-mRNA-1	MGG_01823T0	4	4	Same exon structure
augustus-scaffold000060-processed-gene-5.21-mRNA-1	MGG_01807T0	4	4	Same exon structure
augustus-scaffold000060-processed-gene-5.22-mRNA-1	MGG_01805T0	2	2	Same exon structure
augustus-scaffold000060-processed-gene-5.4-mRNA-1	MGG_01817T0	1	1	Same exon structure
augustus-scaffold000060-processed-gene-5.5-mRNA-1	MGG_01816T0	3	3	Same exon structure
augustus-scaffold000060-processed-gene-5.6-mRNA-1	MGG_01814T0	4	4	Same exon structure
augustus-scaffold000060-processed-gene-5.8-mRNA-1	MGG_01812T0	2	2	Same exon structure
augustus-scaffold000060-processed-gene-6.46-mRNA-1	MGG_01800T0	2	2	Same exon structure
augustus-scaffold000060-processed-gene-6.47-mRNA-1	MGG_01795T0	2	2	Same exon structure
augustus-scaffold000060-processed-gene-6.52-mRNA-1	MGG_01786T0	1	1	Same exon structure
augustus-scaffold000060-processed-gene-6.53-mRNA-1	MGG_01784T0	3	3	Same exon structure
augustus-scaffold000060-processed-gene-6.54-mRNA-1	MGG_01782T0	1	1	Same exon structure
augustus-scaffold000060-processed-gene-6.56-mRNA-1	MGG_01780T0	1	1	Same exon structure
augustus-scaffold000060-processed-gene-6.57-mRNA-1	MGG_01799T0	1	1	Same exon structure
augustus-scaffold000060-processed-gene-6.63-mRNA-1	MGG_01785T0	1	1	Same exon structure
augustus-scaffold000060-processed-gene-7.57-mRNA-1	MGG_01777T0	2	2	Same exon structure
augustus-scaffold000060-processed-gene-7.62-mRNA-1	MGG_01771T0	1	1	Same exon structure
augustus-scaffold000060-processed-gene-7.66-mRNA-1	MGG_01765T0	2	2	Same exon structure
augustus-scaffold000060-processed-gene-7.68-mRNA-1	MGG_01759T0	3	3	Same exon structure
augustus-scaffold000060-processed-gene-7.69-mRNA-1	MGG_11148T0	1	1	Same exon structure
augustus-scaffold000060-processed-gene-7.72-mRNA-1	MGG_01751T0	2	2	Same exon structure
augustus-scaffold000060-processed-gene-7.74-mRNA-1	MGG_01772T0	3	3	Same exon structure
augustus-scaffold000060-processed-gene-7.76-mRNA-1	MGG_01766T0	2	2	Same exon structure
augustus-scaffold000060-processed-gene-7.79-mRNA-1	MGG_01760T0	2	2	Same exon structure
augustus-scaffold000060-processed-gene-8.20-mRNA-1	MGG_01750T0	2	2	Same exon structure
augustus-scaffold000060-processed-gene-8.31-mRNA-1	MGG_01741T0	3	3	Same exon structure
augustus-scaffold000060-processed-gene-9.53-mRNA-1	MGG_01719T0	2	2	Same exon structure
augustus-scaffold000060-processed-gene-9.56-mRNA-1	MGG_01712T0	5	5	Same exon structure
augustus-scaffold000060-processed-gene-9.62-mRNA-1	MGG_15760T0	2	2	Same exon structure
augustus-scaffold000061-processed-gene-0.106-mRNA-1	MGG_03792T0	3	3	Same exon structure
augustus-scaffold000061-processed-gene-10.101-mRNA-1	MGG_03677T0	2	2	Same exon structure
augustus-scaffold000061-processed-gene-10.105-mRNA-1	MGG_03671T0	2	2	Same exon structure
augustus-scaffold000061-processed-gene-10.109-mRNA-1	MGG_03667T0	1	1	Same exon structure
augustus-scaffold000061-processed-gene-10.110-mRNA-1	MGG_03665T0	2	2	Same exon structure
augustus-scaffold000061-processed-gene-10.80-mRNA-1	MGG_03695T0	1	1	Same exon structure
augustus-scaffold000061-processed-gene-10.86-mRNA-1	MGG_03686T0	1	1	Same exon structure
augustus-scaffold000061-processed-gene-10.89-mRNA-1	MGG_03679T0	2	2	Same exon structure
augustus-scaffold000061-processed-gene-10.90-mRNA-1	MGG_13481T0	1	1	Same exon structure
augustus-scaffold000061-processed-gene-10.91-mRNA-1	MGG_17052T0	4	4	Same exon structure
augustus-scaffold000061-processed-gene-10.93-mRNA-1	MGG_03666T0	3	3	Same exon structure
augustus-scaffold000061-processed-gene-10.95-mRNA-1	MGG_15287T0	3	3	Same exon structure
augustus-scaffold000061-processed-gene-10.96-mRNA-1	MGG_03685T0	1	1	Same exon structure
augustus-scaffold000061-processed-gene-1.11-mRNA-1	MGG_17764T0	1	1	Same exon structure
augustus-scaffold000061-processed-gene-11.22-mRNA-1	MGG_03661T0	1	1	Same exon structure
augustus-scaffold000061-processed-gene-11.23-mRNA-1	MGG_03664T0	2	2	Same exon structure
augustus-scaffold000061-processed-gene-11.24-mRNA-1	MGG_03662T0	1	1	Same exon structure
augustus-scaffold000061-processed-gene-11.26-mRNA-1	MGG_03656T0	1	1	Same exon structure
augustus-scaffold000061-processed-gene-11.33-mRNA-1	MGG_03639T0	3	3	Same exon structure
augustus-scaffold000061-processed-gene-11.36-mRNA-1	MGG_03635T0	2	2	Same exon structure
augustus-scaffold000061-processed-gene-11.37-mRNA-1	MGG_03634T0	1	1	Same exon structure
augustus-scaffold000061-processed-gene-11.40-mRNA-1	MGG_03657T0	4	4	Same exon structure
augustus-scaffold000061-processed-gene-11.49-mRNA-1	MGG_03645T0	2	2	Same exon structure
augustus-scaffold000061-processed-gene-11.50-mRNA-1	MGG_03642T0	1	1	Same exon structure
augustus-scaffold000061-processed-gene-11.51-mRNA-1	MGG_03636T0	1	1	Same exon structure
augustus-scaffold000061-processed-gene-11.52-mRNA-1	MGG_13493T0	2	2	Same exon structure
augustus-scaffold000061-processed-gene-1.17-mRNA-1	MGG_03767T0	3	3	Same exon structure
augustus-scaffold000061-processed-gene-1.1-mRNA-1	MGG_17761T0	2	2	Same exon structure
augustus-scaffold000061-processed-gene-12.101-mRNA-1	MGG_03630T0	2	2	Same exon structure
augustus-scaffold000061-processed-gene-12.118-mRNA-1	MGG_03627T0	2	2	Same exon structure
augustus-scaffold000061-processed-gene-12.124-mRNA-1	MGG_03615T0	1	1	Same exon structure
augustus-scaffold000061-processed-gene-12.130-mRNA-1	MGG_13511T0	3	3	Same exon structure
augustus-scaffold000061-processed-gene-13.19-mRNA-1	MGG_03604T0	3	3	Same exon structure
augustus-scaffold000061-processed-gene-13.21-mRNA-1	MGG_03603T0	1	1	Same exon structure
augustus-scaffold000061-processed-gene-13.23-mRNA-1	MGG_03602T0	2	2	Same exon structure
augustus-scaffold000061-processed-gene-13.34-mRNA-1	MGG_03593T0	1	1	Same exon structure
augustus-scaffold000061-processed-gene-14.105-mRNA-1	MGG_03578T0	3	3	Same exon structure
augustus-scaffold000061-processed-gene-14.107-mRNA-1	MGG_03574T0	2	2	Same exon structure
augustus-scaffold000061-processed-gene-14.109-mRNA-1	MGG_03572T0	3	3	Same exon structure
augustus-scaffold000061-processed-gene-14.110-mRNA-1	MGG_03567T0	1	1	Same exon structure
augustus-scaffold000061-processed-gene-14.85-mRNA-1	MGG_03584T0	6	6	Same exon structure
augustus-scaffold000061-processed-gene-14.86-mRNA-1	MGG_03583T0	2	2	Same exon structure
augustus-scaffold000061-processed-gene-14.90-mRNA-1	MGG_03575T0	1	1	Same exon structure
augustus-scaffold000061-processed-gene-14.93-mRNA-1	MGG_17071T0	1	1	Same exon structure
augustus-scaffold000061-processed-gene-14.94-mRNA-1	MGG_13527T0	1	1	Same exon structure
augustus-scaffold000061-processed-gene-14.99-mRNA-1	MGG_03566T0	1	1	Same exon structure
augustus-scaffold000061-processed-gene-15.102-mRNA-1	MGG_03548T0	2	2	Same exon structure
augustus-scaffold000061-processed-gene-15.103-mRNA-1	MGG_03545T0	1	1	Same exon structure
augustus-scaffold000061-processed-gene-15.107-mRNA-1	MGG_03556T0	2	2	Same exon structure
augustus-scaffold000061-processed-gene-15.111-mRNA-1	MGG_03546T0	2	2	Same exon structure
augustus-scaffold000061-processed-gene-15.97-mRNA-1	MGG_03557T0	1	1	Same exon structure
augustus-scaffold000061-processed-gene-15.98-mRNA-1	MGG_03555T0	1	1	Same exon structure
augustus-scaffold000061-processed-gene-1.5-mRNA-1	MGG_03771T0	1	1	Same exon structure
augustus-scaffold000061-processed-gene-16.36-mRNA-1	MGG_03531T0	1	1	Same exon structure
augustus-scaffold000061-processed-gene-16.40-mRNA-1	MGG_03520T0	3	3	Same exon structure
augustus-scaffold000061-processed-gene-16.41-mRNA-1	MGG_03519T0	1	1	Same exon structure
augustus-scaffold000061-processed-gene-16.46-mRNA-1	MGG_03508T0	5	5	Same exon structure
augustus-scaffold000061-processed-gene-16.47-mRNA-1	MGG_17082T0	1	1	Same exon structure
augustus-scaffold000061-processed-gene-16.56-mRNA-1	MGG_03517T0	3	3	Same exon structure
augustus-scaffold000061-processed-gene-16.60-mRNA-1	MGG_03509T0	1	1	Same exon structure
augustus-scaffold000061-processed-gene-17.102-mRNA-1	MGG_03482T0	1	1	Same exon structure
augustus-scaffold000061-processed-gene-17.104-mRNA-1	MGG_03478T0	2	2	Same exon structure
augustus-scaffold000061-processed-gene-17.108-mRNA-1	MGG_13546T0	1	1	Same exon structure
augustus-scaffold000061-processed-gene-17.109-mRNA-1	MGG_03471T0	1	1	Same exon structure
augustus-scaffold000061-processed-gene-17.110-mRNA-1	MGG_03469T0	1	1	Same exon structure
augustus-scaffold000061-processed-gene-17.114-mRNA-1	MGG_03464T0	2	2	Same exon structure
augustus-scaffold000061-processed-gene-17.117-mRNA-1	MGG_03457T0	1	1	Same exon structure
augustus-scaffold000061-processed-gene-17.118-mRNA-1	MGG_03456T0	1	1	Same exon structure
augustus-scaffold000061-processed-gene-17.120-mRNA-1	MGG_03449T0	1	1	Same exon structure
augustus-scaffold000061-processed-gene-17.121-mRNA-1	MGG_03446T0	2	2	Same exon structure
augustus-scaffold000061-processed-gene-17.62-mRNA-1	MGG_03502T0	1	1	Same exon structure
augustus-scaffold000061-processed-gene-17.64-mRNA-1	MGG_03505T0	1	1	Same exon structure
augustus-scaffold000061-processed-gene-17.65-mRNA-1	MGG_03503T0	2	2	Same exon structure
augustus-scaffold000061-processed-gene-17.68-mRNA-1	MGG_03499T0	1	1	Same exon structure
augustus-scaffold000061-processed-gene-17.69-mRNA-1	MGG_03498T0	1	1	Same exon structure
augustus-scaffold000061-processed-gene-17.71-mRNA-1	MGG_03495T0	2	2	Same exon structure
augustus-scaffold000061-processed-gene-17.72-mRNA-1	MGG_03493T0	1	1	Same exon structure
augustus-scaffold000061-processed-gene-17.73-mRNA-1	MGG_03492T0	5	5	Same exon structure
augustus-scaffold000061-processed-gene-17.80-mRNA-1	MGG_03473T0	1	1	Same exon structure
augustus-scaffold000061-processed-gene-17.82-mRNA-1	MGG_03468T0	1	1	Same exon structure
augustus-scaffold000061-processed-gene-17.85-mRNA-1	MGG_03458T0	1	1	Same exon structure
augustus-scaffold000061-processed-gene-17.87-mRNA-1	MGG_03455T0	2	2	Same exon structure
augustus-scaffold000061-processed-gene-17.88-mRNA-1	MGG_03451T0	2	2	Same exon structure
augustus-scaffold000061-processed-gene-17.89-mRNA-1	MGG_03448T0	1	1	Same exon structure
augustus-scaffold000061-processed-gene-17.90-mRNA-1	MGG_17092T0	2	2	Same exon structure
augustus-scaffold000061-processed-gene-17.91-mRNA-1	MGG_13552T0	1	1	Same exon structure
augustus-scaffold000061-processed-gene-17.98-mRNA-1	MGG_03488T0	2	2	Same exon structure
augustus-scaffold000061-processed-gene-17.99-mRNA-1	MGG_03486T0	4	4	Same exon structure
augustus-scaffold000061-processed-gene-1.7-mRNA-1	MGG_03765T0	3	3	Same exon structure
augustus-scaffold000061-processed-gene-2.100-mRNA-1	MGG_09436T0	2	2	Same exon structure
augustus-scaffold000061-processed-gene-2.92-mRNA-1	MGG_14976T0	1	1	Same exon structure
augustus-scaffold000061-processed-gene-2.94-mRNA-1	MGG_14371T0	1	1	Same exon structure
augustus-scaffold000061-processed-gene-3.25-mRNA-1	MGG_09420T0	1	1	Same exon structure
augustus-scaffold000061-processed-gene-3.27-mRNA-1	MGG_09418T0	1	1	Same exon structure
augustus-scaffold000061-processed-gene-3.28-mRNA-1	MGG_09417T0	2	2	Same exon structure
augustus-scaffold000061-processed-gene-3.30-mRNA-1	MGG_09413T0	1	1	Same exon structure
augustus-scaffold000061-processed-gene-3.35-mRNA-1	MGG_09396T0	4	4	Same exon structure
augustus-scaffold000061-processed-gene-3.36-mRNA-1	MGG_09421T0	1	1	Same exon structure
augustus-scaffold000061-processed-gene-3.48-mRNA-1	MGG_09399T0	3	3	Same exon structure
augustus-scaffold000061-processed-gene-3.49-mRNA-1	MGG_12020T0	1	1	Same exon structure
augustus-scaffold000061-processed-gene-3.50-mRNA-1	MGG_09398T0	1	1	Same exon structure
augustus-scaffold000061-processed-gene-4.113-mRNA-1	MGG_09387T0	2	2	Same exon structure
augustus-scaffold000061-processed-gene-4.116-mRNA-1	MGG_12016T0	2	2	Same exon structure
augustus-scaffold000061-processed-gene-4.117-mRNA-1	MGG_09381T0	3	3	Same exon structure
augustus-scaffold000061-processed-gene-4.118-mRNA-1	MGG_09380T0	3	3	Same exon structure
augustus-scaffold000061-processed-gene-4.119-mRNA-1	MGG_09374T0	1	1	Same exon structure
augustus-scaffold000061-processed-gene-4.120-mRNA-1	MGG_09373T0	1	1	Same exon structure
augustus-scaffold000061-processed-gene-4.122-mRNA-1	MGG_17795T0	2	2	Same exon structure
augustus-scaffold000061-processed-gene-4.128-mRNA-1	MGG_17792T0	2	2	Same exon structure
augustus-scaffold000061-processed-gene-4.134-mRNA-1	MGG_12009T0	2	2	Same exon structure
augustus-scaffold000061-processed-gene-4.135-mRNA-1	MGG_12008T0	1	1	Same exon structure
augustus-scaffold000061-processed-gene-4.136-mRNA-1	MGG_09369T0	3	3	Same exon structure
augustus-scaffold000061-processed-gene-5.51-mRNA-1	MGG_12006T0	1	1	Same exon structure
augustus-scaffold000061-processed-gene-5.53-mRNA-1	MGG_09367T0	2	2	Same exon structure
augustus-scaffold000061-processed-gene-5.55-mRNA-1	MGG_12004T0	1	1	Same exon structure
augustus-scaffold000061-processed-gene-5.57-mRNA-1	MGG_09364T0	1	1	Same exon structure
augustus-scaffold000061-processed-gene-5.67-mRNA-1	MGG_11999T0	3	3	Same exon structure
augustus-scaffold000061-processed-gene-5.68-mRNA-1	MGG_09362T0	1	1	Same exon structure
augustus-scaffold000061-processed-gene-5.69-mRNA-1	MGG_09361T0	1	1	Same exon structure
augustus-scaffold000061-processed-gene-5.70-mRNA-1	MGG_09360T0	2	2	Same exon structure
augustus-scaffold000061-processed-gene-5.73-mRNA-1	MGG_09352T0	1	1	Same exon structure
augustus-scaffold000061-processed-gene-6.33-mRNA-1	MGG_17812T0	2	2	Same exon structure
augustus-scaffold000061-processed-gene-6.35-mRNA-1	MGG_09323T0	1	1	Same exon structure
augustus-scaffold000061-processed-gene-6.37-mRNA-1	MGG_09320T0	2	2	Same exon structure
augustus-scaffold000061-processed-gene-6.39-mRNA-1	MGG_17817T0	2	2	Same exon structure
augustus-scaffold000061-processed-gene-6.42-mRNA-1	MGG_10721T0	2	2	Same exon structure
augustus-scaffold000061-processed-gene-6.45-mRNA-1	MGG_09333T0	1	1	Same exon structure
augustus-scaffold000061-processed-gene-6.47-mRNA-1	MGG_09329T0	2	2	Same exon structure
augustus-scaffold000061-processed-gene-6.51-mRNA-1	MGG_14956T0	1	1	Same exon structure
augustus-scaffold000061-processed-gene-6.53-mRNA-1	MGG_10720T0	2	2	Same exon structure
augustus-scaffold000061-processed-gene-7.103-mRNA-1	MGG_10704T0	2	2	Same exon structure
augustus-scaffold000061-processed-gene-7.84-mRNA-1	MGG_10716T0	1	1	Same exon structure
augustus-scaffold000061-processed-gene-7.87-mRNA-1	MGG_10713T0	4	4	Same exon structure
augustus-scaffold000061-processed-gene-7.92-mRNA-1	MGG_10701T0	1	1	Same exon structure
augustus-scaffold000061-processed-gene-7.97-mRNA-1	MGG_10710T0	1	1	Same exon structure
augustus-scaffold000061-processed-gene-7.99-mRNA-1	MGG_17824T0	1	1	Same exon structure
augustus-scaffold000061-processed-gene-8.100-mRNA-1	MGG_03733T0	1	1	Same exon structure
augustus-scaffold000061-processed-gene-8.101-mRNA-1	MGG_03731T0	2	2	Same exon structure
augustus-scaffold000061-processed-gene-8.102-mRNA-1	MGG_16474T0	3	3	Same exon structure
augustus-scaffold000061-processed-gene-8.103-mRNA-1	MGG_03743T0	1	1	Same exon structure
augustus-scaffold000061-processed-gene-8.94-mRNA-1	MGG_13465T0	1	1	Same exon structure
augustus-scaffold000061-processed-gene-8.99-mRNA-1	MGG_03735T0	3	3	Same exon structure
augustus-scaffold000061-processed-gene-9.100-mRNA-1	MGG_03710T0	1	1	Same exon structure
augustus-scaffold000061-processed-gene-9.101-mRNA-1	MGG_03706T0	2	2	Same exon structure
augustus-scaffold000061-processed-gene-9.109-mRNA-1	MGG_03723T0	1	1	Same exon structure
augustus-scaffold000061-processed-gene-9.113-mRNA-1	MGG_03713T0	1	1	Same exon structure
augustus-scaffold000061-processed-gene-9.97-mRNA-1	MGG_03715T0	2	2	Same exon structure
augustus-scaffold000061-processed-gene-9.98-mRNA-1	MGG_03714T0	2	2	Same exon structure
augustus-scaffold000062-processed-gene-0.82-mRNA-1	MGG_08983T0	2	2	Same exon structure
augustus-scaffold000062-processed-gene-0.83-mRNA-1	MGG_08982T0	1	1	Same exon structure
augustus-scaffold000062-processed-gene-0.89-mRNA-1	MGG_08992T0	1	1	Same exon structure
augustus-scaffold000062-processed-gene-0.93-mRNA-1	MGG_08984T0	2	2	Same exon structure
augustus-scaffold000062-processed-gene-10.102-mRNA-1	MGG_04746T0	2	2	Same exon structure
augustus-scaffold000062-processed-gene-10.104-mRNA-1	MGG_04741T0	3	3	Same exon structure
augustus-scaffold000062-processed-gene-10.105-mRNA-1	MGG_04740T0	1	1	Same exon structure
augustus-scaffold000062-processed-gene-10.77-mRNA-1	MGG_04793T0	1	1	Same exon structure
augustus-scaffold000062-processed-gene-10.80-mRNA-1	MGG_04788T0	2	2	Same exon structure
augustus-scaffold000062-processed-gene-10.82-mRNA-1	MGG_04770T0	2	2	Same exon structure
augustus-scaffold000062-processed-gene-10.83-mRNA-1	MGG_04769T0	1	1	Same exon structure
augustus-scaffold000062-processed-gene-10.89-mRNA-1	MGG_04743T0	2	2	Same exon structure
augustus-scaffold000062-processed-gene-10.90-mRNA-1	MGG_04742T0	1	1	Same exon structure
augustus-scaffold000062-processed-gene-10.94-mRNA-1	MGG_04772T0	3	3	Same exon structure
augustus-scaffold000062-processed-gene-10.97-mRNA-1	MGG_04762T0	1	1	Same exon structure
augustus-scaffold000062-processed-gene-11.14-mRNA-1	MGG_04729T0	4	4	Same exon structure
augustus-scaffold000062-processed-gene-11.15-mRNA-1	MGG_04724T0	1	1	Same exon structure
augustus-scaffold000062-processed-gene-11.19-mRNA-1	MGG_04697T0	3	3	Same exon structure
augustus-scaffold000062-processed-gene-11.20-mRNA-1	MGG_04696T0	3	3	Same exon structure
augustus-scaffold000062-processed-gene-11.21-mRNA-1	MGG_11370T0	4	4	Same exon structure
augustus-scaffold000062-processed-gene-11.24-mRNA-1	MGG_15564T0	1	1	Same exon structure
augustus-scaffold000062-processed-gene-11.27-mRNA-1	MGG_04702T0	2	2	Same exon structure
augustus-scaffold000062-processed-gene-1.18-mRNA-1	MGG_11292T0	1	1	Same exon structure
augustus-scaffold000062-processed-gene-1.1-mRNA-1	MGG_08974T0	1	1	Same exon structure
augustus-scaffold000062-processed-gene-12.11-mRNA-1	MGG_15551T0	1	1	Same exon structure
augustus-scaffold000062-processed-gene-12.12-mRNA-1	MGG_04656T0	2	2	Same exon structure
augustus-scaffold000062-processed-gene-12.15-mRNA-1	MGG_04673T0	1	1	Same exon structure
augustus-scaffold000062-processed-gene-12.19-mRNA-1	MGG_04662T0	1	1	Same exon structure
augustus-scaffold000062-processed-gene-12.22-mRNA-1	MGG_04659T0	1	1	Same exon structure
augustus-scaffold000062-processed-gene-1.23-mRNA-1	MGG_08946T0	1	1	Same exon structure
augustus-scaffold000062-processed-gene-12.9-mRNA-1	MGG_04663T0	2	2	Same exon structure
augustus-scaffold000062-processed-gene-13.43-mRNA-1	MGG_04647T0	3	3	Same exon structure
augustus-scaffold000062-processed-gene-13.44-mRNA-1	MGG_04645T0	2	2	Same exon structure
augustus-scaffold000062-processed-gene-13.54-mRNA-1	MGG_04648T0	2	2	Same exon structure
augustus-scaffold000062-processed-gene-13.64-mRNA-1	MGG_04606T0	1	1	Same exon structure
augustus-scaffold000062-processed-gene-14.60-mRNA-1	MGG_04586T0	2	2	Same exon structure
augustus-scaffold000062-processed-gene-14.63-mRNA-1	MGG_04568T0	1	1	Same exon structure
augustus-scaffold000062-processed-gene-14.67-mRNA-1	MGG_04585T0	1	1	Same exon structure
augustus-scaffold000062-processed-gene-14.69-mRNA-1	MGG_04577T0	1	1	Same exon structure
augustus-scaffold000062-processed-gene-14.75-mRNA-1	MGG_04569T0	2	2	Same exon structure
augustus-scaffold000062-processed-gene-15.36-mRNA-1	MGG_04567T0	1	1	Same exon structure
augustus-scaffold000062-processed-gene-15.37-mRNA-1	MGG_04543T0	1	1	Same exon structure
augustus-scaffold000062-processed-gene-15.41-mRNA-1	MGG_04532T0	2	2	Same exon structure
augustus-scaffold000062-processed-gene-15.42-mRNA-1	MGG_04530T0	1	1	Same exon structure
augustus-scaffold000062-processed-gene-15.54-mRNA-1	MGG_04531T0	1	1	Same exon structure
augustus-scaffold000062-processed-gene-15.56-mRNA-1	MGG_04526T0	1	1	Same exon structure
augustus-scaffold000062-processed-gene-15.57-mRNA-1	MGG_04523T0	1	1	Same exon structure
augustus-scaffold000062-processed-gene-15.59-mRNA-1	MGG_04521T0	3	3	Same exon structure
augustus-scaffold000062-processed-gene-16.100-mRNA-1	MGG_04439T0	2	2	Same exon structure
augustus-scaffold000062-processed-gene-16.102-mRNA-1	MGG_04435T0	3	3	Same exon structure
augustus-scaffold000062-processed-gene-16.103-mRNA-1	MGG_04432T0	2	2	Same exon structure
augustus-scaffold000062-processed-gene-16.65-mRNA-1	MGG_04517T0	2	2	Same exon structure
augustus-scaffold000062-processed-gene-16.68-mRNA-1	MGG_04516T0	1	1	Same exon structure
augustus-scaffold000062-processed-gene-16.71-mRNA-1	MGG_04460T0	1	1	Same exon structure
augustus-scaffold000062-processed-gene-16.72-mRNA-1	MGG_04459T0	1	1	Same exon structure
augustus-scaffold000062-processed-gene-16.73-mRNA-1	MGG_04458T0	2	2	Same exon structure
augustus-scaffold000062-processed-gene-16.75-mRNA-1	MGG_04454T0	2	2	Same exon structure
augustus-scaffold000062-processed-gene-16.76-mRNA-1	MGG_04452T0	1	1	Same exon structure
augustus-scaffold000062-processed-gene-16.77-mRNA-1	MGG_04451T0	1	1	Same exon structure
augustus-scaffold000062-processed-gene-16.78-mRNA-1	MGG_04450T0	1	1	Same exon structure
augustus-scaffold000062-processed-gene-16.79-mRNA-1	MGG_04449T0	2	2	Same exon structure
augustus-scaffold000062-processed-gene-16.85-mRNA-1	MGG_04436T0	4	4	Same exon structure
augustus-scaffold000062-processed-gene-16.86-mRNA-1	MGG_04434T0	3	3	Same exon structure
augustus-scaffold000062-processed-gene-16.98-mRNA-1	MGG_04442T0	1	1	Same exon structure
augustus-scaffold000062-processed-gene-17.64-mRNA-1	MGG_04431T0	1	1	Same exon structure
augustus-scaffold000062-processed-gene-17.70-mRNA-1	MGG_04415T0	1	1	Same exon structure
augustus-scaffold000062-processed-gene-17.72-mRNA-1	MGG_04412T0	3	3	Same exon structure
augustus-scaffold000062-processed-gene-17.73-mRNA-1	MGG_04390T0	1	1	Same exon structure
augustus-scaffold000062-processed-gene-17.81-mRNA-1	MGG_04425T0	2	2	Same exon structure
augustus-scaffold000062-processed-gene-17.83-mRNA-1	MGG_04414T0	1	1	Same exon structure
augustus-scaffold000062-processed-gene-17.85-mRNA-1	MGG_04411T0	1	1	Same exon structure
augustus-scaffold000062-processed-gene-17.88-mRNA-1	MGG_15536T0	2	2	Same exon structure
augustus-scaffold000062-processed-gene-17.92-mRNA-1	MGG_04384T0	2	2	Same exon structure
augustus-scaffold000062-processed-gene-17.94-mRNA-1	MGG_04382T0	3	3	Same exon structure
augustus-scaffold000062-processed-gene-18.100-mRNA-1	MGG_04909T0	2	2	Same exon structure
augustus-scaffold000062-processed-gene-18.103-mRNA-1	MGG_11399T0	2	2	Same exon structure
augustus-scaffold000062-processed-gene-18.105-mRNA-1	MGG_04374T0	3	3	Same exon structure
augustus-scaffold000062-processed-gene-18.107-mRNA-1	MGG_04364T0	1	1	Same exon structure
augustus-scaffold000062-processed-gene-18.112-mRNA-1	MGG_04908T0	2	2	Same exon structure
augustus-scaffold000062-processed-gene-18.86-mRNA-1	MGG_04378T0	3	3	Same exon structure
augustus-scaffold000062-processed-gene-18.88-mRNA-1	MGG_04375T0	1	1	Same exon structure
augustus-scaffold000062-processed-gene-18.95-mRNA-1	MGG_04365T0	1	1	Same exon structure
augustus-scaffold000062-processed-gene-18.96-mRNA-1	MGG_04363T0	2	2	Same exon structure
augustus-scaffold000062-processed-gene-19.39-mRNA-1	MGG_04937T0	1	1	Same exon structure
augustus-scaffold000062-processed-gene-19.40-mRNA-1	MGG_04938T0	1	1	Same exon structure
augustus-scaffold000062-processed-gene-19.41-mRNA-1	MGG_15118T0	3	3	Same exon structure
augustus-scaffold000062-processed-gene-19.54-mRNA-1	MGG_04929T0	3	3	Same exon structure
augustus-scaffold000062-processed-gene-20.33-mRNA-1	MGG_04947T0	3	3	Same exon structure
augustus-scaffold000062-processed-gene-20.40-mRNA-1	MGG_04961T0	3	3	Same exon structure
augustus-scaffold000062-processed-gene-20.41-mRNA-1	MGG_04962T0	1	1	Same exon structure
augustus-scaffold000062-processed-gene-20.43-mRNA-1	MGG_04965T0	2	2	Same exon structure
augustus-scaffold000062-processed-gene-20.46-mRNA-1	MGG_04969T0	2	2	Same exon structure
augustus-scaffold000062-processed-gene-20.47-mRNA-1	MGG_12963T0	2	2	Same exon structure
augustus-scaffold000062-processed-gene-20.48-mRNA-1	MGG_12962T0	1	1	Same exon structure
augustus-scaffold000062-processed-gene-20.52-mRNA-1	MGG_16834T0	1	1	Same exon structure
augustus-scaffold000062-processed-gene-20.56-mRNA-1	MGG_04957T0	2	2	Same exon structure
augustus-scaffold000062-processed-gene-2.103-mRNA-1	MGG_11304T0	1	1	Same exon structure
augustus-scaffold000062-processed-gene-2.106-mRNA-1	MGG_08935T0	1	1	Same exon structure
augustus-scaffold000062-processed-gene-2.107-mRNA-1	MGG_11308T0	2	2	Same exon structure
augustus-scaffold000062-processed-gene-21.10-mRNA-1	MGG_04987T0	1	1	Same exon structure
augustus-scaffold000062-processed-gene-21.12-mRNA-1	MGG_04990T0	3	3	Same exon structure
augustus-scaffold000062-processed-gene-2.114-mRNA-1	MGG_08944T0	1	1	Same exon structure
augustus-scaffold000062-processed-gene-21.15-mRNA-1	MGG_04974T0	1	1	Same exon structure
augustus-scaffold000062-processed-gene-21.20-mRNA-1	MGG_04988T0	4	4	Same exon structure
augustus-scaffold000062-processed-gene-21.22-mRNA-1	MGG_04993T0	4	4	Same exon structure
augustus-scaffold000062-processed-gene-2.123-mRNA-1	MGG_08926T0	2	2	Same exon structure
augustus-scaffold000062-processed-gene-21.2-mRNA-1	MGG_04973T0	2	2	Same exon structure
augustus-scaffold000062-processed-gene-22.18-mRNA-1	MGG_04996T0	1	1	Same exon structure
augustus-scaffold000062-processed-gene-22.25-mRNA-1	MGG_05005T0	2	2	Same exon structure
augustus-scaffold000062-processed-gene-23.132-mRNA-1	MGG_05028T0	1	1	Same exon structure
augustus-scaffold000062-processed-gene-23.136-mRNA-1	MGG_05037T0	2	2	Same exon structure
augustus-scaffold000062-processed-gene-23.143-mRNA-1	MGG_05046T0	1	1	Same exon structure
augustus-scaffold000062-processed-gene-23.150-mRNA-1	MGG_05033T0	3	3	Same exon structure
augustus-scaffold000062-processed-gene-23.151-mRNA-1	MGG_16847T0	3	3	Same exon structure
augustus-scaffold000062-processed-gene-23.154-mRNA-1	MGG_05047T0	2	2	Same exon structure
augustus-scaffold000062-processed-gene-24.29-mRNA-1	MGG_05059T0	3	3	Same exon structure
augustus-scaffold000062-processed-gene-24.30-mRNA-1	MGG_05061T0	2	2	Same exon structure
augustus-scaffold000062-processed-gene-24.33-mRNA-1	MGG_05065T0	2	2	Same exon structure
augustus-scaffold000062-processed-gene-24.41-mRNA-1	MGG_05056T0	1	1	Same exon structure
augustus-scaffold000062-processed-gene-24.46-mRNA-1	MGG_12948T0	2	2	Same exon structure
augustus-scaffold000062-processed-gene-24.48-mRNA-1	MGG_05069T0	1	1	Same exon structure
augustus-scaffold000062-processed-gene-24.51-mRNA-1	MGG_16856T0	3	3	Same exon structure
augustus-scaffold000062-processed-gene-25.27-mRNA-1	MGG_05080T0	2	2	Same exon structure
augustus-scaffold000062-processed-gene-25.28-mRNA-1	MGG_05082T0	3	3	Same exon structure
augustus-scaffold000062-processed-gene-25.33-mRNA-1	MGG_05097T0	2	2	Same exon structure
augustus-scaffold000062-processed-gene-25.45-mRNA-1	MGG_16867T0	2	2	Same exon structure
augustus-scaffold000062-processed-gene-25.49-mRNA-1	MGG_05100T0	4	4	Same exon structure
augustus-scaffold000062-processed-gene-26.32-mRNA-1	MGG_16869T0	1	1	Same exon structure
augustus-scaffold000062-processed-gene-26.37-mRNA-1	MGG_05105T0	5	5	Same exon structure
augustus-scaffold000062-processed-gene-26.38-mRNA-1	MGG_05108T0	1	1	Same exon structure
augustus-scaffold000062-processed-gene-26.39-mRNA-1	MGG_05110T0	3	3	Same exon structure
augustus-scaffold000062-processed-gene-26.41-mRNA-1	MGG_05112T0	1	1	Same exon structure
augustus-scaffold000062-processed-gene-26.43-mRNA-1	MGG_05119T0	1	1	Same exon structure
augustus-scaffold000062-processed-gene-26.49-mRNA-1	MGG_05107T0	2	2	Same exon structure
augustus-scaffold000062-processed-gene-26.57-mRNA-1	MGG_05120T0	2	2	Same exon structure
augustus-scaffold000062-processed-gene-27.20-mRNA-1	MGG_05131T0	1	1	Same exon structure
augustus-scaffold000062-processed-gene-27.22-mRNA-1	MGG_05133T0	2	2	Same exon structure
augustus-scaffold000062-processed-gene-27.25-mRNA-1	MGG_05138T0	3	3	Same exon structure
augustus-scaffold000062-processed-gene-27.28-mRNA-1	MGG_05143T0	2	2	Same exon structure
augustus-scaffold000062-processed-gene-27.30-mRNA-1	MGG_05147T0	2	2	Same exon structure
augustus-scaffold000062-processed-gene-27.39-mRNA-1	MGG_05137T0	2	2	Same exon structure
augustus-scaffold000062-processed-gene-27.41-mRNA-1	MGG_05141T0	1	1	Same exon structure
augustus-scaffold000062-processed-gene-27.42-mRNA-1	MGG_05148T0	1	1	Same exon structure
augustus-scaffold000062-processed-gene-27.45-mRNA-1	MGG_05157T0	2	2	Same exon structure
augustus-scaffold000062-processed-gene-28.105-mRNA-1	MGG_05173T0	3	3	Same exon structure
augustus-scaffold000062-processed-gene-28.108-mRNA-1	MGG_05180T0	1	1	Same exon structure
augustus-scaffold000062-processed-gene-28.85-mRNA-1	MGG_05164T0	4	4	Same exon structure
augustus-scaffold000062-processed-gene-28.92-mRNA-1	MGG_05175T0	1	1	Same exon structure
augustus-scaffold000062-processed-gene-28.94-mRNA-1	MGG_05179T0	2	2	Same exon structure
augustus-scaffold000062-processed-gene-29.102-mRNA-1	MGG_05209T0	2	2	Same exon structure
augustus-scaffold000062-processed-gene-29.107-mRNA-1	MGG_12918T0	2	2	Same exon structure
augustus-scaffold000062-processed-gene-29.112-mRNA-1	MGG_05210T0	2	2	Same exon structure
augustus-scaffold000062-processed-gene-29.87-mRNA-1	MGG_05186T0	1	1	Same exon structure
augustus-scaffold000062-processed-gene-29.94-mRNA-1	MGG_05198T0	2	2	Same exon structure
augustus-scaffold000062-processed-gene-2.99-mRNA-1	MGG_08940T0	1	1	Same exon structure
augustus-scaffold000062-processed-gene-30.61-mRNA-1	MGG_05213T0	3	3	Same exon structure
augustus-scaffold000062-processed-gene-30.63-mRNA-1	MGG_05215T0	1	1	Same exon structure
augustus-scaffold000062-processed-gene-30.64-mRNA-1	MGG_05217T0	1	1	Same exon structure
augustus-scaffold000062-processed-gene-30.65-mRNA-1	MGG_15140T0	1	1	Same exon structure
augustus-scaffold000062-processed-gene-30.67-mRNA-1	MGG_05222T0	1	1	Same exon structure
augustus-scaffold000062-processed-gene-30.68-mRNA-1	MGG_05229T0	3	3	Same exon structure
augustus-scaffold000062-processed-gene-31.100-mRNA-1	MGG_05230T0	1	1	Same exon structure
augustus-scaffold000062-processed-gene-31.118-mRNA-1	MGG_05237T0	4	4	Same exon structure
augustus-scaffold000062-processed-gene-31.119-mRNA-1	MGG_05239T0	1	1	Same exon structure
augustus-scaffold000062-processed-gene-31.120-mRNA-1	MGG_16894T0	1	1	Same exon structure
augustus-scaffold000062-processed-gene-31.124-mRNA-1	MGG_05246T0	3	3	Same exon structure
augustus-scaffold000062-processed-gene-32.100-mRNA-1	MGG_05270T0	1	1	Same exon structure
augustus-scaffold000062-processed-gene-32.103-mRNA-1	MGG_05274T0	2	2	Same exon structure
augustus-scaffold000062-processed-gene-32.104-mRNA-1	MGG_05277T0	1	1	Same exon structure
augustus-scaffold000062-processed-gene-32.109-mRNA-1	MGG_05262T0	1	1	Same exon structure
augustus-scaffold000062-processed-gene-32.113-mRNA-1	MGG_05275T0	3	3	Same exon structure
augustus-scaffold000062-processed-gene-32.116-mRNA-1	MGG_05280T0	5	5	Same exon structure
augustus-scaffold000062-processed-gene-32.94-mRNA-1	MGG_05260T0	3	3	Same exon structure
augustus-scaffold000062-processed-gene-32.97-mRNA-1	MGG_05267T0	1	1	Same exon structure
augustus-scaffold000062-processed-gene-33.101-mRNA-1	MGG_05310T0	4	4	Same exon structure
augustus-scaffold000062-processed-gene-33.107-mRNA-1	MGG_05302T0	3	3	Same exon structure
augustus-scaffold000062-processed-gene-33.109-mRNA-1	MGG_12890T0	2	2	Same exon structure
augustus-scaffold000062-processed-gene-33.83-mRNA-1	MGG_05282T0	2	2	Same exon structure
augustus-scaffold000062-processed-gene-33.87-mRNA-1	MGG_16901T0	7	7	Same exon structure
augustus-scaffold000062-processed-gene-33.89-mRNA-1	MGG_05288T0	1	1	Same exon structure
augustus-scaffold000062-processed-gene-33.94-mRNA-1	MGG_05297T0	1	1	Same exon structure
augustus-scaffold000062-processed-gene-33.95-mRNA-1	MGG_05299T0	2	2	Same exon structure
augustus-scaffold000062-processed-gene-33.96-mRNA-1	MGG_05301T0	1	1	Same exon structure
augustus-scaffold000062-processed-gene-33.97-mRNA-1	MGG_05303T0	1	1	Same exon structure
augustus-scaffold000062-processed-gene-34.52-mRNA-1	MGG_05316T0	1	1	Same exon structure
augustus-scaffold000062-processed-gene-34.56-mRNA-1	MGG_05320T0	2	2	Same exon structure
augustus-scaffold000062-processed-gene-34.58-mRNA-1	MGG_05324T0	1	1	Same exon structure
augustus-scaffold000062-processed-gene-34.64-mRNA-1	MGG_11040T0	2	2	Same exon structure
augustus-scaffold000062-processed-gene-34.69-mRNA-1	MGG_05321T0	3	3	Same exon structure
augustus-scaffold000062-processed-gene-34.73-mRNA-1	MGG_05328T0	1	1	Same exon structure
augustus-scaffold000062-processed-gene-3.69-mRNA-1	MGG_08924T0	1	1	Same exon structure
augustus-scaffold000062-processed-gene-3.72-mRNA-1	MGG_08922T0	1	1	Same exon structure
augustus-scaffold000062-processed-gene-3.77-mRNA-1	MGG_08912T0	3	3	Same exon structure
augustus-scaffold000062-processed-gene-3.82-mRNA-1	MGG_08904T0	2	2	Same exon structure
augustus-scaffold000062-processed-gene-3.83-mRNA-1	MGG_08919T0	1	1	Same exon structure
augustus-scaffold000062-processed-gene-3.87-mRNA-1	MGG_08913T0	2	2	Same exon structure
augustus-scaffold000062-processed-gene-4.72-mRNA-1	MGG_08899T0	1	1	Same exon structure
augustus-scaffold000062-processed-gene-4.74-mRNA-1	MGG_15606T0	1	1	Same exon structure
augustus-scaffold000062-processed-gene-4.75-mRNA-1	MGG_08898T0	1	1	Same exon structure
augustus-scaffold000062-processed-gene-4.77-mRNA-1	MGG_08892T0	1	1	Same exon structure
augustus-scaffold000062-processed-gene-4.79-mRNA-1	MGG_08890T0	1	1	Same exon structure
augustus-scaffold000062-processed-gene-4.80-mRNA-1	MGG_11317T0	3	3	Same exon structure
augustus-scaffold000062-processed-gene-4.85-mRNA-1	MGG_08881T0	1	1	Same exon structure
augustus-scaffold000062-processed-gene-4.88-mRNA-1	MGG_15600T0	1	1	Same exon structure
augustus-scaffold000062-processed-gene-4.89-mRNA-1	MGG_08897T0	1	1	Same exon structure
augustus-scaffold000062-processed-gene-4.93-mRNA-1	MGG_08888T0	1	1	Same exon structure
augustus-scaffold000062-processed-gene-5.17-mRNA-1	MGG_08874T0	1	1	Same exon structure
augustus-scaffold000062-processed-gene-5.18-mRNA-1	MGG_08873T0	2	2	Same exon structure
augustus-scaffold000062-processed-gene-5.20-mRNA-1	MGG_08871T0	1	1	Same exon structure
augustus-scaffold000062-processed-gene-5.21-mRNA-1	MGG_14757T0	2	2	Same exon structure
augustus-scaffold000062-processed-gene-5.23-mRNA-1	MGG_08867T0	1	1	Same exon structure
augustus-scaffold000062-processed-gene-5.25-mRNA-1	MGG_08860T0	2	2	Same exon structure
augustus-scaffold000062-processed-gene-5.34-mRNA-1	MGG_08863T0	2	2	Same exon structure
augustus-scaffold000062-processed-gene-6.33-mRNA-1	MGG_08844T0	4	4	Same exon structure
augustus-scaffold000062-processed-gene-6.38-mRNA-1	MGG_08833T0	1	1	Same exon structure
augustus-scaffold000062-processed-gene-6.41-mRNA-1	MGG_08827T0	7	7	Same exon structure
augustus-scaffold000062-processed-gene-6.44-mRNA-1	MGG_08822T0	1	1	Same exon structure
augustus-scaffold000062-processed-gene-6.47-mRNA-1	MGG_08845T0	1	1	Same exon structure
augustus-scaffold000062-processed-gene-6.56-mRNA-1	MGG_08828T0	2	2	Same exon structure
augustus-scaffold000062-processed-gene-6.57-mRNA-1	MGG_08824T0	3	3	Same exon structure
augustus-scaffold000062-processed-gene-6.58-mRNA-1	MGG_08823T0	1	1	Same exon structure
augustus-scaffold000062-processed-gene-7.100-mRNA-1	MGG_10199T0	2	2	Same exon structure
augustus-scaffold000062-processed-gene-7.104-mRNA-1	MGG_10192T0	3	3	Same exon structure
augustus-scaffold000062-processed-gene-7.106-mRNA-1	MGG_10189T0	3	3	Same exon structure
augustus-scaffold000062-processed-gene-7.110-mRNA-1	MGG_10184T0	1	1	Same exon structure
augustus-scaffold000062-processed-gene-7.111-mRNA-1	MGG_10181T0	1	1	Same exon structure
augustus-scaffold000062-processed-gene-7.117-mRNA-1	MGG_10185T0	4	4	Same exon structure
augustus-scaffold000062-processed-gene-7.118-mRNA-1	MGG_10183T0	3	3	Same exon structure
augustus-scaffold000062-processed-gene-8.49-mRNA-1	MGG_10159T0	3	3	Same exon structure
augustus-scaffold000062-processed-gene-8.55-mRNA-1	MGG_10152T0	1	1	Same exon structure
augustus-scaffold000062-processed-gene-8.58-mRNA-1	MGG_10142T0	1	1	Same exon structure
augustus-scaffold000062-processed-gene-8.59-mRNA-1	MGG_10138T0	1	1	Same exon structure
augustus-scaffold000062-processed-gene-8.65-mRNA-1	MGG_04839T0	3	3	Same exon structure
augustus-scaffold000062-processed-gene-8.68-mRNA-1	MGG_10155T0	1	1	Same exon structure
augustus-scaffold000062-processed-gene-8.72-mRNA-1	MGG_11343T0	1	1	Same exon structure
augustus-scaffold000062-processed-gene-9.101-mRNA-1	MGG_11351T0	1	1	Same exon structure
augustus-scaffold000062-processed-gene-9.76-mRNA-1	MGG_04838T0	2	2	Same exon structure
augustus-scaffold000062-processed-gene-9.78-mRNA-1	MGG_04834T0	1	1	Same exon structure
augustus-scaffold000062-processed-gene-9.79-mRNA-1	MGG_15577T0	1	1	Same exon structure
augustus-scaffold000062-processed-gene-9.81-mRNA-1	MGG_04831T0	3	3	Same exon structure
augustus-scaffold000062-processed-gene-9.82-mRNA-1	MGG_04829T0	5	5	Same exon structure
augustus-scaffold000062-processed-gene-9.88-mRNA-1	MGG_04805T0	2	2	Same exon structure
augustus-scaffold000062-processed-gene-9.92-mRNA-1	MGG_04830T0	3	3	Same exon structure
augustus-scaffold000062-processed-gene-9.94-mRNA-1	MGG_04824T0	5	5	Same exon structure
augustus-scaffold000062-processed-gene-9.96-mRNA-1	MGG_04818T0	4	4	Same exon structure
augustus-scaffold000063-processed-gene-0.13-mRNA-1	MGG_10892T0	1	1	Same exon structure
augustus-scaffold000063-processed-gene-0.19-mRNA-1	MGG_10638T0	1	1	Same exon structure
augustus-scaffold000063-processed-gene-0.21-mRNA-1	MGG_10634T0	4	4	Same exon structure
augustus-scaffold000063-processed-gene-0.23-mRNA-1	MGG_10630T0	1	1	Same exon structure
augustus-scaffold000063-processed-gene-0.2-mRNA-1	MGG_10893T0	3	3	Same exon structure
augustus-scaffold000063-processed-gene-0.7-mRNA-1	MGG_14297T0	2	2	Same exon structure
augustus-scaffold000063-processed-gene-10.78-mRNA-1	MGG_16403T0	1	1	Same exon structure
augustus-scaffold000063-processed-gene-10.82-mRNA-1	MGG_05552T0	1	1	Same exon structure
augustus-scaffold000063-processed-gene-10.84-mRNA-1	MGG_17563T0	1	1	Same exon structure
augustus-scaffold000063-processed-gene-10.86-mRNA-1	MGG_08815T0	2	2	Same exon structure
augustus-scaffold000063-processed-gene-10.88-mRNA-1	MGG_08812T0	1	1	Same exon structure
augustus-scaffold000063-processed-gene-10.90-mRNA-1	MGG_08809T0	1	1	Same exon structure
augustus-scaffold000063-processed-gene-10.91-mRNA-1	MGG_08807T0	1	1	Same exon structure
augustus-scaffold000063-processed-gene-10.92-mRNA-1	MGG_15150T0	1	1	Same exon structure
augustus-scaffold000063-processed-gene-1.106-mRNA-1	MGG_10627T0	2	2	Same exon structure
augustus-scaffold000063-processed-gene-1.109-mRNA-1	MGG_16476T0	1	1	Same exon structure
augustus-scaffold000063-processed-gene-1.116-mRNA-1	MGG_14330T0	3	3	Same exon structure
augustus-scaffold000063-processed-gene-1.117-mRNA-1	MGG_14329T0	3	3	Same exon structure
augustus-scaffold000063-processed-gene-1.120-mRNA-1	MGG_16471T0	1	1	Same exon structure
augustus-scaffold000063-processed-gene-11.56-mRNA-1	MGG_08803T0	2	2	Same exon structure
augustus-scaffold000063-processed-gene-11.60-mRNA-1	MGG_08799T0	2	2	Same exon structure
augustus-scaffold000063-processed-gene-11.62-mRNA-1	MGG_15381T0	1	1	Same exon structure
augustus-scaffold000063-processed-gene-11.64-mRNA-1	MGG_08784T0	2	2	Same exon structure
augustus-scaffold000063-processed-gene-11.70-mRNA-1	MGG_08798T0	1	1	Same exon structure
augustus-scaffold000063-processed-gene-11.74-mRNA-1	MGG_14145T0	1	1	Same exon structure
augustus-scaffold000063-processed-gene-11.76-mRNA-1	MGG_08785T0	2	2	Same exon structure
augustus-scaffold000063-processed-gene-11.78-mRNA-1	MGG_08781T0	1	1	Same exon structure
augustus-scaffold000063-processed-gene-11.79-mRNA-1	MGG_15380T0	2	2	Same exon structure
augustus-scaffold000063-processed-gene-11.80-mRNA-1	MGG_08779T0	1	1	Same exon structure
augustus-scaffold000063-processed-gene-12.82-mRNA-1	MGG_08759T0	2	2	Same exon structure
augustus-scaffold000063-processed-gene-12.84-mRNA-1	MGG_14133T0	2	2	Same exon structure
augustus-scaffold000063-processed-gene-12.85-mRNA-1	MGG_08768T0	1	1	Same exon structure
augustus-scaffold000063-processed-gene-12.86-mRNA-1	MGG_08766T0	1	1	Same exon structure
augustus-scaffold000063-processed-gene-12.88-mRNA-1	MGG_08764T0	1	1	Same exon structure
augustus-scaffold000063-processed-gene-12.91-mRNA-1	MGG_14126T0	2	2	Same exon structure
augustus-scaffold000063-processed-gene-13.15-mRNA-1	MGG_08745T0	2	2	Same exon structure
augustus-scaffold000063-processed-gene-13.18-mRNA-1	MGG_08737T0	1	1	Same exon structure
augustus-scaffold000063-processed-gene-13.23-mRNA-1	MGG_08725T0	1	1	Same exon structure
augustus-scaffold000063-processed-gene-13.2-mRNA-1	MGG_08750T0	1	1	Same exon structure
augustus-scaffold000063-processed-gene-13.5-mRNA-1	MGG_08739T0	1	1	Same exon structure
augustus-scaffold000063-processed-gene-13.8-mRNA-1	MGG_08731T0	4	4	Same exon structure
augustus-scaffold000063-processed-gene-13.9-mRNA-1	MGG_08730T0	3	3	Same exon structure
augustus-scaffold000063-processed-gene-14.10-mRNA-1	MGG_08696T0	1	1	Same exon structure
augustus-scaffold000063-processed-gene-14.11-mRNA-1	MGG_08695T0	1	1	Same exon structure
augustus-scaffold000063-processed-gene-14.15-mRNA-1	MGG_08715T0	1	1	Same exon structure
augustus-scaffold000063-processed-gene-14.17-mRNA-1	MGG_08711T0	3	3	Same exon structure
augustus-scaffold000063-processed-gene-14.18-mRNA-1	MGG_08710T0	5	5	Same exon structure
augustus-scaffold000063-processed-gene-14.24-mRNA-1	MGG_14115T0	1	1	Same exon structure
augustus-scaffold000063-processed-gene-14.8-mRNA-1	MGG_08705T0	2	2	Same exon structure
augustus-scaffold000063-processed-gene-15.44-mRNA-1	MGG_15374T0	1	1	Same exon structure
augustus-scaffold000063-processed-gene-15.54-mRNA-1	MGG_11072T0	1	1	Same exon structure
augustus-scaffold000063-processed-gene-16.35-mRNA-1	MGG_07824T0	3	3	Same exon structure
augustus-scaffold000063-processed-gene-2.100-mRNA-1	MGG_05768T0	1	1	Same exon structure
augustus-scaffold000063-processed-gene-2.109-mRNA-1	MGG_05750T0	2	2	Same exon structure
augustus-scaffold000063-processed-gene-2.84-mRNA-1	MGG_11092T0	1	1	Same exon structure
augustus-scaffold000063-processed-gene-2.85-mRNA-1	MGG_05769T0	1	1	Same exon structure
augustus-scaffold000063-processed-gene-2.86-mRNA-1	MGG_05767T0	1	1	Same exon structure
augustus-scaffold000063-processed-gene-2.89-mRNA-1	MGG_05761T0	5	5	Same exon structure
augustus-scaffold000063-processed-gene-2.94-mRNA-1	MGG_05753T0	3	3	Same exon structure
augustus-scaffold000063-processed-gene-2.98-mRNA-1	MGG_13171T0	2	2	Same exon structure
augustus-scaffold000063-processed-gene-3.109-mRNA-1	MGG_16460T0	1	1	Same exon structure
augustus-scaffold000063-processed-gene-3.110-mRNA-1	MGG_13168T0	1	1	Same exon structure
augustus-scaffold000063-processed-gene-3.113-mRNA-1	MGG_05738T0	2	2	Same exon structure
augustus-scaffold000063-processed-gene-3.116-mRNA-1	MGG_16457T0	5	5	Same exon structure
augustus-scaffold000063-processed-gene-3.117-mRNA-1	MGG_16456T0	2	2	Same exon structure
augustus-scaffold000063-processed-gene-3.123-mRNA-1	MGG_13161T0	2	2	Same exon structure
augustus-scaffold000063-processed-gene-3.126-mRNA-1	MGG_05737T0	2	2	Same exon structure
augustus-scaffold000063-processed-gene-4.11-mRNA-1	MGG_05706T0	2	2	Same exon structure
augustus-scaffold000063-processed-gene-4.13-mRNA-1	MGG_05720T0	1	1	Same exon structure
augustus-scaffold000063-processed-gene-4.14-mRNA-1	MGG_05719T0	1	1	Same exon structure
augustus-scaffold000063-processed-gene-4.17-mRNA-1	MGG_05716T0	2	2	Same exon structure
augustus-scaffold000063-processed-gene-4.18-mRNA-1	MGG_05713T0	1	1	Same exon structure
augustus-scaffold000063-processed-gene-4.1-mRNA-1	MGG_05722T0	8	8	Same exon structure
augustus-scaffold000063-processed-gene-4.3-mRNA-1	MGG_13157T0	1	1	Same exon structure
augustus-scaffold000063-processed-gene-4.5-mRNA-1	MGG_13154T0	2	2	Same exon structure
augustus-scaffold000063-processed-gene-4.6-mRNA-1	MGG_05715T0	1	1	Same exon structure
augustus-scaffold000063-processed-gene-5.24-mRNA-1	MGG_05702T0	2	2	Same exon structure
augustus-scaffold000063-processed-gene-5.25-mRNA-1	MGG_05700T0	2	2	Same exon structure
augustus-scaffold000063-processed-gene-5.26-mRNA-1	MGG_05701T0	3	3	Same exon structure
augustus-scaffold000063-processed-gene-5.28-mRNA-1	MGG_16444T0	6	6	Same exon structure
augustus-scaffold000063-processed-gene-5.34-mRNA-1	MGG_05680T0	2	2	Same exon structure
augustus-scaffold000063-processed-gene-5.36-mRNA-1	MGG_05677T0	3	3	Same exon structure
augustus-scaffold000063-processed-gene-5.44-mRNA-1	MGG_05690T0	3	3	Same exon structure
augustus-scaffold000063-processed-gene-5.45-mRNA-1	MGG_05689T0	2	2	Same exon structure
augustus-scaffold000063-processed-gene-6.25-mRNA-1	MGG_05673T0	2	2	Same exon structure
augustus-scaffold000063-processed-gene-6.26-mRNA-1	MGG_05667T0	2	2	Same exon structure
augustus-scaffold000063-processed-gene-6.29-mRNA-1	MGG_05662T0	1	1	Same exon structure
augustus-scaffold000063-processed-gene-6.33-mRNA-1	MGG_05656T0	2	2	Same exon structure
augustus-scaffold000063-processed-gene-6.36-mRNA-1	MGG_16442T0	2	2	Same exon structure
augustus-scaffold000063-processed-gene-6.40-mRNA-1	MGG_05661T0	4	4	Same exon structure
augustus-scaffold000063-processed-gene-6.43-mRNA-1	MGG_05654T0	1	1	Same exon structure
augustus-scaffold000063-processed-gene-7.103-mRNA-1	MGG_16432T0	1	1	Same exon structure
augustus-scaffold000063-processed-gene-7.104-mRNA-1	MGG_05648T0	1	1	Same exon structure
augustus-scaffold000063-processed-gene-7.107-mRNA-1	MGG_05641T0	2	2	Same exon structure
augustus-scaffold000063-processed-gene-7.109-mRNA-1	MGG_05638T0	2	2	Same exon structure
augustus-scaffold000063-processed-gene-7.110-mRNA-1	MGG_05636T0	1	1	Same exon structure
augustus-scaffold000063-processed-gene-7.113-mRNA-1	MGG_05633T0	1	1	Same exon structure
augustus-scaffold000063-processed-gene-7.114-mRNA-1	MGG_05632T0	1	1	Same exon structure
augustus-scaffold000063-processed-gene-7.115-mRNA-1	MGG_05631T0	2	2	Same exon structure
augustus-scaffold000063-processed-gene-7.116-mRNA-1	MGG_05630T0	4	4	Same exon structure
augustus-scaffold000063-processed-gene-7.119-mRNA-1	MGG_05624T0	1	1	Same exon structure
augustus-scaffold000063-processed-gene-7.120-mRNA-1	MGG_05623T0	2	2	Same exon structure
augustus-scaffold000063-processed-gene-7.122-mRNA-1	MGG_16431T0	2	2	Same exon structure
augustus-scaffold000063-processed-gene-7.123-mRNA-1	MGG_05644T0	1	1	Same exon structure
augustus-scaffold000063-processed-gene-8.40-mRNA-1	MGG_05616T0	1	1	Same exon structure
augustus-scaffold000063-processed-gene-8.42-mRNA-1	MGG_05608T0	2	2	Same exon structure
augustus-scaffold000063-processed-gene-8.46-mRNA-1	MGG_05603T0	1	1	Same exon structure
augustus-scaffold000063-processed-gene-8.47-mRNA-1	MGG_05601T0	1	1	Same exon structure
augustus-scaffold000063-processed-gene-8.48-mRNA-1	MGG_05600T0	3	3	Same exon structure
augustus-scaffold000063-processed-gene-8.50-mRNA-1	MGG_05597T0	2	2	Same exon structure
augustus-scaffold000063-processed-gene-8.53-mRNA-1	MGG_05609T0	1	1	Same exon structure
augustus-scaffold000063-processed-gene-8.55-mRNA-1	MGG_15156T0	4	4	Same exon structure
augustus-scaffold000063-processed-gene-8.57-mRNA-1	MGG_05599T0	2	2	Same exon structure
augustus-scaffold000063-processed-gene-9.56-mRNA-1	MGG_13129T0	2	2	Same exon structure
augustus-scaffold000063-processed-gene-9.64-mRNA-1	MGG_05584T0	1	1	Same exon structure
augustus-scaffold000063-processed-gene-9.65-mRNA-1	MGG_05581T0	1	1	Same exon structure
augustus-scaffold000063-processed-gene-9.70-mRNA-1	MGG_16409T0	2	2	Same exon structure
augustus-scaffold000063-processed-gene-9.72-mRNA-1	MGG_05569T0	2	2	Same exon structure
augustus-scaffold000063-processed-gene-9.73-mRNA-1	MGG_13119T0	1	1	Same exon structure
augustus-scaffold000063-processed-gene-9.80-mRNA-1	MGG_05570T0	2	2	Same exon structure
augustus-scaffold000063-processed-gene-9.85-mRNA-1	MGG_05565T0	1	1	Same exon structure
augustus-scaffold000064-processed-gene-0.13-mRNA-1	MGG_09055T0	2	2	Same exon structure
augustus-scaffold000064-processed-gene-0.5-mRNA-1	MGG_11096T0	1	1	Same exon structure
augustus-scaffold000064-processed-gene-1.104-mRNA-1	MGG_09025T0	1	1	Same exon structure
augustus-scaffold000064-processed-gene-1.108-mRNA-1	MGG_09019T0	2	2	Same exon structure
augustus-scaffold000064-processed-gene-1.87-mRNA-1	MGG_09031T0	1	1	Same exon structure
augustus-scaffold000064-processed-gene-1.88-mRNA-1	MGG_09030T0	1	1	Same exon structure
augustus-scaffold000064-processed-gene-1.90-mRNA-1	MGG_09026T0	1	1	Same exon structure
augustus-scaffold000064-processed-gene-1.92-mRNA-1	MGG_15048T0	1	1	Same exon structure
augustus-scaffold000064-processed-gene-1.96-mRNA-1	MGG_12699T0	1	1	Same exon structure
augustus-scaffold000064-processed-gene-1.97-mRNA-1	MGG_09018T0	1	1	Same exon structure
augustus-scaffold000064-processed-gene-2.137-mRNA-1	MGG_09016T0	1	1	Same exon structure
augustus-scaffold000064-processed-gene-2.142-mRNA-1	MGG_09005T0	2	2	Same exon structure
augustus-scaffold000064-processed-gene-2.146-mRNA-1	MGG_10933T0	2	2	Same exon structure
augustus-scaffold000064-processed-gene-2.150-mRNA-1	MGG_10926T0	1	1	Same exon structure
augustus-scaffold000064-processed-gene-2.154-mRNA-1	MGG_09007T0	1	1	Same exon structure
augustus-scaffold000064-processed-gene-2.155-mRNA-1	MGG_09006T0	4	4	Same exon structure
augustus-scaffold000064-processed-gene-2.158-mRNA-1	MGG_15042T0	1	1	Same exon structure
augustus-scaffold000077-processed-gene-0.104-mRNA-1	MGG_07633T0	2	2	Same exon structure
augustus-scaffold000077-processed-gene-0.79-mRNA-1	MGG_07611T0	2	2	Same exon structure
augustus-scaffold000077-processed-gene-0.80-mRNA-1	MGG_07613T0	2	2	Same exon structure
augustus-scaffold000077-processed-gene-0.82-mRNA-1	MGG_07615T0	1	1	Same exon structure
augustus-scaffold000077-processed-gene-0.90-mRNA-1	MGG_07631T0	1	1	Same exon structure
augustus-scaffold000077-processed-gene-0.91-mRNA-1	MGG_07632T0	1	1	Same exon structure
augustus-scaffold000077-processed-gene-0.93-mRNA-1	MGG_07618T0	1	1	Same exon structure
augustus-scaffold000077-processed-gene-0.95-mRNA-1	MGG_07620T0	1	1	Same exon structure
augustus-scaffold000077-processed-gene-0.96-mRNA-1	MGG_07622T0	1	1	Same exon structure
augustus-scaffold000077-processed-gene-0.97-mRNA-1	MGG_07623T0	2	2	Same exon structure
augustus-scaffold000077-processed-gene-10.37-mRNA-1	MGG_07384T0	2	2	Same exon structure
augustus-scaffold000077-processed-gene-10.44-mRNA-1	MGG_07373T0	1	1	Same exon structure
augustus-scaffold000077-processed-gene-10.47-mRNA-1	MGG_15194T0	1	1	Same exon structure
augustus-scaffold000077-processed-gene-11.16-mRNA-1	MGG_09144T0	1	1	Same exon structure
augustus-scaffold000077-processed-gene-11.19-mRNA-1	MGG_16596T0	3	3	Same exon structure
augustus-scaffold000077-processed-gene-11.23-mRNA-1	MGG_09107T0	2	2	Same exon structure
augustus-scaffold000077-processed-gene-11.5-mRNA-1	MGG_09147T0	1	1	Same exon structure
augustus-scaffold000077-processed-gene-11.6-mRNA-1	MGG_13349T0	3	3	Same exon structure
augustus-scaffold000077-processed-gene-12.177-mRNA-1	MGG_09098T0	1	1	Same exon structure
augustus-scaffold000077-processed-gene-12.179-mRNA-1	MGG_13334T0	1	1	Same exon structure
augustus-scaffold000077-processed-gene-12.183-mRNA-1	MGG_13332T0	3	3	Same exon structure
augustus-scaffold000077-processed-gene-12.184-mRNA-1	MGG_13331T0	5	5	Same exon structure
augustus-scaffold000077-processed-gene-12.205-mRNA-1	MGG_09086T0	1	1	Same exon structure
augustus-scaffold000077-processed-gene-12.206-mRNA-1	MGG_09085T0	1	1	Same exon structure
augustus-scaffold000077-processed-gene-1.47-mRNA-1	MGG_13440T0	1	1	Same exon structure
augustus-scaffold000077-processed-gene-1.51-mRNA-1	MGG_07642T0	1	1	Same exon structure
augustus-scaffold000077-processed-gene-1.52-mRNA-1	MGG_07644T0	1	1	Same exon structure
augustus-scaffold000077-processed-gene-1.53-mRNA-1	MGG_07645T0	1	1	Same exon structure
augustus-scaffold000077-processed-gene-1.55-mRNA-1	MGG_16668T0	1	1	Same exon structure
augustus-scaffold000077-processed-gene-1.56-mRNA-1	MGG_16669T0	1	1	Same exon structure
augustus-scaffold000077-processed-gene-1.57-mRNA-1	MGG_07639T0	2	2	Same exon structure
augustus-scaffold000077-processed-gene-1.60-mRNA-1	MGG_07646T0	1	1	Same exon structure
augustus-scaffold000077-processed-gene-1.62-mRNA-1	MGG_15214T0	1	1	Same exon structure
augustus-scaffold000077-processed-gene-1.68-mRNA-1	MGG_07655T0	1	1	Same exon structure
augustus-scaffold000077-processed-gene-1.70-mRNA-1	MGG_07657T0	2	2	Same exon structure
augustus-scaffold000077-processed-gene-2.27-mRNA-1	MGG_13447T0	2	2	Same exon structure
augustus-scaffold000077-processed-gene-2.29-mRNA-1	MGG_07675T0	1	1	Same exon structure
augustus-scaffold000077-processed-gene-2.30-mRNA-1	MGG_07676T0	1	1	Same exon structure
augustus-scaffold000077-processed-gene-2.31-mRNA-1	MGG_07677T0	1	1	Same exon structure
augustus-scaffold000077-processed-gene-2.32-mRNA-1	MGG_07679T0	1	1	Same exon structure
augustus-scaffold000077-processed-gene-2.33-mRNA-1	MGG_07680T0	1	1	Same exon structure
augustus-scaffold000077-processed-gene-2.36-mRNA-1	MGG_07662T0	2	2	Same exon structure
augustus-scaffold000077-processed-gene-2.41-mRNA-1	MGG_13448T0	2	2	Same exon structure
augustus-scaffold000077-processed-gene-2.42-mRNA-1	MGG_07668T0	1	1	Same exon structure
augustus-scaffold000077-processed-gene-2.46-mRNA-1	MGG_16687T0	2	2	Same exon structure
augustus-scaffold000077-processed-gene-3.102-mRNA-1	MGG_16659T0	3	3	Same exon structure
augustus-scaffold000077-processed-gene-3.104-mRNA-1	MGG_07574T0	2	2	Same exon structure
augustus-scaffold000077-processed-gene-3.105-mRNA-1	MGG_07572T0	2	2	Same exon structure
augustus-scaffold000077-processed-gene-3.86-mRNA-1	MGG_07684T0	2	2	Same exon structure
augustus-scaffold000077-processed-gene-3.97-mRNA-1	MGG_07569T0	2	2	Same exon structure
augustus-scaffold000077-processed-gene-3.98-mRNA-1	MGG_07568T0	1	1	Same exon structure
augustus-scaffold000077-processed-gene-4.166-mRNA-1	MGG_07551T0	3	3	Same exon structure
augustus-scaffold000077-processed-gene-4.168-mRNA-1	MGG_07549T0	1	1	Same exon structure
augustus-scaffold000077-processed-gene-4.170-mRNA-1	MGG_07546T0	1	1	Same exon structure
augustus-scaffold000077-processed-gene-4.173-mRNA-1	MGG_07536T0	2	2	Same exon structure
augustus-scaffold000077-processed-gene-4.182-mRNA-1	MGG_07547T0	1	1	Same exon structure
augustus-scaffold000077-processed-gene-4.184-mRNA-1	MGG_07544T0	1	1	Same exon structure
augustus-scaffold000077-processed-gene-4.187-mRNA-1	MGG_07541T0	1	1	Same exon structure
augustus-scaffold000077-processed-gene-4.190-mRNA-1	MGG_07529T0	2	2	Same exon structure
augustus-scaffold000077-processed-gene-5.53-mRNA-1	MGG_07524T0	2	2	Same exon structure
augustus-scaffold000077-processed-gene-5.54-mRNA-1	MGG_07523T0	2	2	Same exon structure
augustus-scaffold000077-processed-gene-5.58-mRNA-1	MGG_07517T0	5	5	Same exon structure
augustus-scaffold000077-processed-gene-5.62-mRNA-1	MGG_07510T0	1	1	Same exon structure
augustus-scaffold000077-processed-gene-5.66-mRNA-1	MGG_07505T0	1	1	Same exon structure
augustus-scaffold000077-processed-gene-5.68-mRNA-1	MGG_07501T0	1	1	Same exon structure
augustus-scaffold000077-processed-gene-5.70-mRNA-1	MGG_16649T0	2	2	Same exon structure
augustus-scaffold000077-processed-gene-5.71-mRNA-1	MGG_16648T0	1	1	Same exon structure
augustus-scaffold000077-processed-gene-5.75-mRNA-1	MGG_07520T0	1	1	Same exon structure
augustus-scaffold000077-processed-gene-5.77-mRNA-1	MGG_07516T0	2	2	Same exon structure
augustus-scaffold000077-processed-gene-5.80-mRNA-1	MGG_07507T0	2	2	Same exon structure
augustus-scaffold000077-processed-gene-5.81-mRNA-1	MGG_07504T0	3	3	Same exon structure
augustus-scaffold000077-processed-gene-5.85-mRNA-1	MGG_07496T0	2	2	Same exon structure
augustus-scaffold000077-processed-gene-6.140-mRNA-1	MGG_16647T0	2	2	Same exon structure
augustus-scaffold000077-processed-gene-6.141-mRNA-1	MGG_07494T0	1	1	Same exon structure
augustus-scaffold000077-processed-gene-6.145-mRNA-1	MGG_15206T0	2	2	Same exon structure
augustus-scaffold000077-processed-gene-6.147-mRNA-1	MGG_07486T0	2	2	Same exon structure
[truncated: 11,308 more rows]

## Sheet: Supplementary Table S2
Supplementary Table S2. List of alternative splicing locus
AS locus name	Num of Isoform
maker-scaffold000002-augustus-gene-15.95-mRNA-1	10
augustus-scaffold000062-processed-gene-11.14-mRNA-1	9
maker-scaffold000002-snap-gene-32.95-mRNA-1	9
maker-scaffold000011-augustus-gene-18.8-mRNA-1	9
maker-scaffold000031-snap-gene-24.120-mRNA-1	9
maker-scaffold000060-snap-gene-11.64-mRNA-1	9
augustus-scaffold000093-processed-gene-4.44-mRNA-1	8
maker-scaffold000002-snap-gene-28.75-mRNA-1	8
maker-scaffold000031-snap-gene-28.62-mRNA-1	8
maker-scaffold000032-augustus-gene-17.84-mRNA-1	8
maker-scaffold000062-augustus-gene-33.15-mRNA-1	8
maker-scaffold000093-augustus-gene-9.106-mRNA-1	8
augustus-scaffold000032-processed-gene-19.19-mRNA-1	7
maker-scaffold000001-snap-gene-1.72-mRNA-1	7
maker-scaffold000002-augustus-gene-24.167-mRNA-1	7
maker-scaffold000002-snap-gene-20.122-mRNA-1	7
maker-scaffold000011-augustus-gene-19.43-mRNA-1	7
maker-scaffold000032-snap-gene-21.95-mRNA-1	7
maker-scaffold000063-augustus-gene-13.107-mRNA-1	7
maker-scaffold000110-snap-gene-1.172-mRNA-1	7
snap-scaffold000062-processed-gene-27.76-mRNA-1	7
augustus-scaffold000032-processed-gene-9.55-mRNA-1	6
augustus-scaffold000062-processed-gene-24.37-mRNA-1	6
maker-scaffold000002-snap-gene-15.0-mRNA-1	6
maker-scaffold000032-snap-gene-17.18-mRNA-1	6
maker-scaffold000060-augustus-gene-10.61-mRNA-1	6
maker-scaffold000060-augustus-gene-7.42-mRNA-1	6
maker-scaffold000061-augustus-gene-6.76-mRNA-1	6
maker-scaffold000062-augustus-gene-30.5-mRNA-1	6
maker-scaffold000062-augustus-gene-34.147-mRNA-1	6
maker-scaffold000062-augustus-gene-8.78-mRNA-1	6
maker-scaffold000062-snap-gene-33.115-mRNA-1	6
maker-scaffold000077-snap-gene-2.60-mRNA-1	6
maker-scaffold000093-snap-gene-10.5-mRNA-1	6
maker-scaffold000094-augustus-gene-21.102-mRNA-1	6
maker-scaffold000095-augustus-gene-5.19-mRNA-1	6
maker-scaffold000095-augustus-gene-9.52-mRNA-1	6
maker-scaffold000095-snap-gene-1.118-mRNA-1	6
maker-scaffold000097-snap-gene-14.0-mRNA-1	6
snap-scaffold000094-processed-gene-7.18-mRNA-1	6
augustus-scaffold000002-processed-gene-22.11-mRNA-1	5
augustus-scaffold000002-processed-gene-27.62-mRNA-1	5
augustus-scaffold000010-processed-gene-0.81-mRNA-1	5
augustus-scaffold000011-processed-gene-16.129-mRNA-1	5
augustus-scaffold000032-processed-gene-6.18-mRNA-1	5
augustus-scaffold000061-processed-gene-9.89-mRNA-1	5
augustus-scaffold000093-processed-gene-14.76-mRNA-1	5
augustus-scaffold000093-processed-gene-7.59-mRNA-1	5
augustus-scaffold000094-processed-gene-21.75-mRNA-1	5
augustus-scaffold000095-processed-gene-12.80-mRNA-1	5
augustus-scaffold000096-processed-gene-1.21-mRNA-1	5
maker-scaffold000002-augustus-gene-12.128-mRNA-1	5
maker-scaffold000002-augustus-gene-1.2-mRNA-1	5
maker-scaffold000002-augustus-gene-24.172-mRNA-1	5
maker-scaffold000002-augustus-gene-9.8-mRNA-1	5
maker-scaffold000002-snap-gene-14.121-mRNA-1	5
maker-scaffold000009-augustus-gene-2.49-mRNA-1	5
maker-scaffold000010-snap-gene-8.35-mRNA-1	5
maker-scaffold000011-snap-gene-18.129-mRNA-1	5
maker-scaffold000031-augustus-gene-24.49-mRNA-1	5
maker-scaffold000031-augustus-gene-37.100-mRNA-1	5
maker-scaffold000031-augustus-gene-37.92-mRNA-1	5
maker-scaffold000031-snap-gene-10.7-mRNA-1	5
maker-scaffold000031-snap-gene-12.16-mRNA-1	5
maker-scaffold000031-snap-gene-14.58-mRNA-1	5
maker-scaffold000054-augustus-gene-2.61-mRNA-1	5
maker-scaffold000054-snap-gene-7.22-mRNA-1	5
maker-scaffold000060-augustus-gene-13.72-mRNA-1	5
maker-scaffold000060-snap-gene-9.73-mRNA-1	5
maker-scaffold000061-augustus-gene-1.72-mRNA-1	5
maker-scaffold000061-snap-gene-12.79-mRNA-1	5
maker-scaffold000061-snap-gene-14.66-mRNA-1	5
maker-scaffold000061-snap-gene-17.124-mRNA-1	5
maker-scaffold000062-snap-gene-10.60-mRNA-1	5
maker-scaffold000062-snap-gene-31.50-mRNA-1	5
maker-scaffold000062-snap-gene-33.112-mRNA-1	5
maker-scaffold000062-snap-gene-6.62-mRNA-1	5
maker-scaffold000062-snap-gene-7.57-mRNA-1	5
maker-scaffold000077-augustus-gene-0.14-mRNA-1	5
maker-scaffold000077-augustus-gene-12.112-mRNA-1	5
maker-scaffold000077-augustus-gene-1.4-mRNA-1	5
maker-scaffold000092-augustus-gene-1.85-mRNA-1	5
maker-scaffold000093-augustus-gene-11.16-mRNA-1	5
maker-scaffold000093-augustus-gene-12.2-mRNA-1	5
maker-scaffold000093-snap-gene-14.160-mRNA-1	5
maker-scaffold000093-snap-gene-9.61-mRNA-1	5
maker-scaffold000094-augustus-gene-9.114-mRNA-1	5
maker-scaffold000095-augustus-gene-0.62-mRNA-1	5
maker-scaffold000095-augustus-gene-13.40-mRNA-1	5
maker-scaffold000095-augustus-gene-9.35-mRNA-1	5
maker-scaffold000095-snap-gene-14.166-mRNA-1	5
maker-scaffold000097-augustus-gene-11.79-mRNA-1	5
maker-scaffold000097-augustus-gene-9.7-mRNA-1	5
maker-scaffold000106-snap-gene-1.48-mRNA-1	5
snap-scaffold000031-processed-gene-28.76-mRNA-1	5
snap-scaffold000062-processed-gene-33.59-mRNA-1	5
snap-scaffold000093-processed-gene-19.33-mRNA-1	5
augustus-scaffold000001-processed-gene-0.94-mRNA-1	4
augustus-scaffold000002-processed-gene-41.0-mRNA-1	4
augustus-scaffold000011-processed-gene-15.24-mRNA-1	4
augustus-scaffold000011-processed-gene-20.67-mRNA-1	4
augustus-scaffold000013-processed-gene-0.87-mRNA-1	4
augustus-scaffold000031-processed-gene-24.57-mRNA-1	4
augustus-scaffold000032-processed-gene-14.75-mRNA-1	4
augustus-scaffold000060-processed-gene-3.42-mRNA-1	4
augustus-scaffold000061-processed-gene-14.81-mRNA-1	4
augustus-scaffold000062-processed-gene-10.104-mRNA-1	4
augustus-scaffold000062-processed-gene-21.16-mRNA-1	4
augustus-scaffold000063-processed-gene-6.23-mRNA-1	4
augustus-scaffold000063-processed-gene-6.36-mRNA-1	4
augustus-scaffold000094-processed-gene-13.52-mRNA-1	4
augustus-scaffold000094-processed-gene-23.125-mRNA-1	4
augustus-scaffold000095-processed-gene-3.10-mRNA-1	4
augustus-scaffold000095-processed-gene-3.7-mRNA-1	4
augustus-scaffold000095-processed-gene-4.119-mRNA-1	4
augustus-scaffold000095-processed-gene-5.61-mRNA-1	4
maker-scaffold000001-augustus-gene-8.43-mRNA-1	4
maker-scaffold000001-snap-gene-12.6-mRNA-1	4
maker-scaffold000002-augustus-gene-14.43-mRNA-1	4
maker-scaffold000002-augustus-gene-18.42-mRNA-1	4
maker-scaffold000002-augustus-gene-24.170-mRNA-1	4
maker-scaffold000002-augustus-gene-24.174-mRNA-1	4
maker-scaffold000002-augustus-gene-28.153-mRNA-1	4
maker-scaffold000002-augustus-gene-4.149-mRNA-1	4
maker-scaffold000002-augustus-gene-43.88-mRNA-1	4
maker-scaffold000002-augustus-gene-8.48-mRNA-1	4
maker-scaffold000002-snap-gene-11.61-mRNA-1	4
maker-scaffold000002-snap-gene-2.124-mRNA-1	4
maker-scaffold000002-snap-gene-23.107-mRNA-1	4
maker-scaffold000002-snap-gene-23.110-mRNA-1	4
maker-scaffold000002-snap-gene-26.0-mRNA-1	4
maker-scaffold000002-snap-gene-7.10-mRNA-1	4
maker-scaffold000009-snap-gene-4.74-mRNA-1	4
maker-scaffold000010-augustus-gene-11.133-mRNA-1	4
maker-scaffold000011-augustus-gene-14.88-mRNA-1	4
maker-scaffold000011-augustus-gene-22.10-mRNA-1	4
maker-scaffold000011-snap-gene-16.69-mRNA-1	4
maker-scaffold000011-snap-gene-21.77-mRNA-1	4
maker-scaffold000013-snap-gene-0.100-mRNA-1	4
maker-scaffold000031-augustus-gene-14.13-mRNA-1	4
maker-scaffold000031-augustus-gene-34.13-mRNA-1	4
maker-scaffold000031-augustus-gene-37.99-mRNA-1	4
maker-scaffold000031-augustus-gene-38.115-mRNA-1	4
maker-scaffold000031-snap-gene-14.68-mRNA-1	4
maker-scaffold000031-snap-gene-37.62-mRNA-1	4
maker-scaffold000032-augustus-gene-20.143-mRNA-1	4
maker-scaffold000032-augustus-gene-3.58-mRNA-1	4
maker-scaffold000032-snap-gene-17.16-mRNA-1	4
maker-scaffold000054-snap-gene-1.14-mRNA-1	4
maker-scaffold000055-augustus-gene-2.106-mRNA-1	4
maker-scaffold000055-augustus-gene-2.108-mRNA-1	4
maker-scaffold000055-snap-gene-1.130-mRNA-1	4
maker-scaffold000060-augustus-gene-11.1-mRNA-1	4
maker-scaffold000060-augustus-gene-12.60-mRNA-1	4
maker-scaffold000060-augustus-gene-13.71-mRNA-1	4
maker-scaffold000060-augustus-gene-13.92-mRNA-1	4
maker-scaffold000060-augustus-gene-4.1-mRNA-1	4
maker-scaffold000060-snap-gene-2.5-mRNA-1	4
maker-scaffold000060-snap-gene-6.17-mRNA-1	4
maker-scaffold000061-augustus-gene-10.5-mRNA-1	4
maker-scaffold000061-augustus-gene-11.98-mRNA-1	4
maker-scaffold000061-augustus-gene-17.250-mRNA-1	4
maker-scaffold000061-augustus-gene-9.10-mRNA-1	4
maker-scaffold000061-snap-gene-14.75-mRNA-1	4
maker-scaffold000062-augustus-gene-14.33-mRNA-1	4
maker-scaffold000062-augustus-gene-5.84-mRNA-1	4
maker-scaffold000062-augustus-gene-8.80-mRNA-1	4
maker-scaffold000062-snap-gene-12.66-mRNA-1	4
maker-scaffold000062-snap-gene-5.11-mRNA-1	4
maker-scaffold000063-exonerate_protein2genome-gene-16.91-mRNA-1	4
maker-scaffold000077-augustus-gene-2.104-mRNA-1	4
maker-scaffold000077-augustus-gene-6.1-mRNA-1	4
maker-scaffold000077-snap-gene-8.115-mRNA-1	4
maker-scaffold000093-snap-gene-6.60-mRNA-1	4
maker-scaffold000094-augustus-gene-11.2-mRNA-1	4
maker-scaffold000094-augustus-gene-25.85-mRNA-1	4
maker-scaffold000094-augustus-gene-30.176-mRNA-1	4
maker-scaffold000094-snap-gene-14.73-mRNA-1	4
maker-scaffold000094-snap-gene-17.65-mRNA-1	4
maker-scaffold000094-snap-gene-7.63-mRNA-1	4
maker-scaffold000095-augustus-gene-2.58-mRNA-1	4
maker-scaffold000095-augustus-gene-4.12-mRNA-1	4
maker-scaffold000095-snap-gene-11.70-mRNA-1	4
maker-scaffold000095-snap-gene-3.73-mRNA-1	4
maker-scaffold000095-snap-gene-5.131-mRNA-1	4
maker-scaffold000095-snap-gene-7.11-mRNA-1	4
maker-scaffold000097-augustus-gene-0.0-mRNA-1	4
maker-scaffold000097-augustus-gene-12.145-mRNA-1	4
maker-scaffold000097-augustus-gene-2.161-mRNA-1	4
maker-scaffold000097-augustus-gene-3.110-mRNA-1	4
maker-scaffold000110-augustus-gene-3.167-mRNA-1	4
snap-scaffold000002-processed-gene-35.26-mRNA-1	4
snap-scaffold000077-processed-gene-12.249-mRNA-1	4
snap-scaffold000096-processed-gene-12.63-mRNA-1	4
augustus-scaffold000001-processed-gene-17.48-mRNA-1	3
augustus-scaffold000001-processed-gene-6.3-mRNA-1	3
augustus-scaffold000002-processed-gene-17.88-mRNA-1	3
augustus-scaffold000002-processed-gene-18.76-mRNA-1	3
augustus-scaffold000002-processed-gene-19.64-mRNA-1	3
augustus-scaffold000009-processed-gene-3.42-mRNA-1	3
augustus-scaffold000011-processed-gene-12.75-mRNA-1	3
augustus-scaffold000031-processed-gene-10.56-mRNA-1	3
augustus-scaffold000031-processed-gene-11.94-mRNA-1	3
augustus-scaffold000031-processed-gene-18.65-mRNA-1	3
augustus-scaffold000031-processed-gene-20.39-mRNA-1	3
augustus-scaffold000031-processed-gene-27.69-mRNA-1	3
augustus-scaffold000031-processed-gene-33.7-mRNA-1	3
augustus-scaffold000032-processed-gene-13.28-mRNA-1	3
augustus-scaffold000032-processed-gene-20.18-mRNA-1	3
augustus-scaffold000032-processed-gene-9.67-mRNA-1	3
augustus-scaffold000055-processed-gene-2.10-mRNA-1	3
augustus-scaffold000060-processed-gene-13.124-mRNA-1	3
augustus-scaffold000061-processed-gene-10.91-mRNA-1	3
augustus-scaffold000061-processed-gene-13.22-mRNA-1	3
augustus-scaffold000062-processed-gene-31.124-mRNA-1	3
augustus-scaffold000062-processed-gene-4.87-mRNA-1	3
augustus-scaffold000062-processed-gene-6.57-mRNA-1	3
augustus-scaffold000062-processed-gene-7.104-mRNA-1	3
augustus-scaffold000062-processed-gene-9.88-mRNA-1	3
augustus-scaffold000063-processed-gene-1.128-mRNA-1	3
augustus-scaffold000063-processed-gene-11.60-mRNA-1	3
augustus-scaffold000063-processed-gene-14.18-mRNA-1	3
augustus-scaffold000063-processed-gene-8.39-mRNA-1	3
augustus-scaffold000077-processed-gene-11.6-mRNA-1	3
augustus-scaffold000077-processed-gene-6.145-mRNA-1	3
augustus-scaffold000092-processed-gene-2.66-mRNA-1	3
augustus-scaffold000092-processed-gene-4.17-mRNA-1	3
augustus-scaffold000093-processed-gene-18.92-mRNA-1	3
augustus-scaffold000094-processed-gene-19.94-mRNA-1	3
augustus-scaffold000094-processed-gene-21.53-mRNA-1	3
augustus-scaffold000094-processed-gene-23.108-mRNA-1	3
augustus-scaffold000094-processed-gene-24.22-mRNA-1	3
augustus-scaffold000094-processed-gene-25.70-mRNA-1	3
augustus-scaffold000094-processed-gene-9.54-mRNA-1	3
augustus-scaffold000095-processed-gene-0.35-mRNA-1	3
augustus-scaffold000095-processed-gene-6.37-mRNA-1	3
augustus-scaffold000097-processed-gene-10.64-mRNA-1	3
augustus-scaffold000097-processed-gene-5.70-mRNA-1	3
maker-scaffold000001-augustus-gene-12.81-mRNA-1	3
maker-scaffold000001-augustus-gene-14.82-mRNA-1	3
maker-scaffold000001-augustus-gene-18.3-mRNA-1	3
maker-scaffold000001-augustus-gene-8.42-mRNA-1	3
maker-scaffold000001-snap-gene-7.51-mRNA-1	3
maker-scaffold000001-snap-gene-9.62-mRNA-1	3
maker-scaffold000002-augustus-gene-13.80-mRNA-1	3
maker-scaffold000002-augustus-gene-20.11-mRNA-1	3
maker-scaffold000002-augustus-gene-25.0-mRNA-1	3
maker-scaffold000002-augustus-gene-26.106-mRNA-1	3
maker-scaffold000002-augustus-gene-26.118-mRNA-1	3
maker-scaffold000002-augustus-gene-27.138-mRNA-1	3
maker-scaffold000002-augustus-gene-37.83-mRNA-1	3
maker-scaffold000002-augustus-gene-41.78-mRNA-1	3
maker-scaffold000002-augustus-gene-43.80-mRNA-1	3
maker-scaffold000002-augustus-gene-8.57-mRNA-1	3
maker-scaffold000002-augustus-gene-9.17-mRNA-1	3
maker-scaffold000002-snap-gene-20.120-mRNA-1	3
maker-scaffold000002-snap-gene-28.79-mRNA-1	3
maker-scaffold000002-snap-gene-33.55-mRNA-1	3
maker-scaffold000002-snap-gene-35.16-mRNA-1	3
maker-scaffold000002-snap-gene-40.11-mRNA-1	3
maker-scaffold000003-augustus-gene-0.118-mRNA-1	3
maker-scaffold000003-snap-gene-1.170-mRNA-1	3
maker-scaffold000007-snap-gene-1.13-mRNA-1	3
maker-scaffold000009-augustus-gene-2.42-mRNA-1	3
maker-scaffold000010-augustus-gene-10.10-mRNA-1	3
maker-scaffold000010-augustus-gene-3.101-mRNA-1	3
maker-scaffold000010-augustus-gene-7.65-mRNA-1	3
maker-scaffold000010-snap-gene-12.72-mRNA-1	3
maker-scaffold000010-snap-gene-1.6-mRNA-1	3
maker-scaffold000010-snap-gene-3.12-mRNA-1	3
maker-scaffold000011-augustus-gene-10.1-mRNA-1	3
maker-scaffold000011-augustus-gene-11.118-mRNA-1	3
maker-scaffold000011-augustus-gene-16.51-mRNA-1	3
maker-scaffold000011-augustus-gene-18.23-mRNA-1	3
maker-scaffold000011-augustus-gene-19.38-mRNA-1	3
maker-scaffold000011-augustus-gene-21.126-mRNA-1	3
maker-scaffold000011-augustus-gene-23.46-mRNA-1	3
maker-scaffold000011-snap-gene-6.108-mRNA-1	3
maker-scaffold000011-snap-gene-7.58-mRNA-1	3
maker-scaffold000031-augustus-gene-10.136-mRNA-1	3
maker-scaffold000031-augustus-gene-10.144-mRNA-1	3
maker-scaffold000031-augustus-gene-12.73-mRNA-1	3
maker-scaffold000031-augustus-gene-14.14-mRNA-1	3
maker-scaffold000031-augustus-gene-15.80-mRNA-1	3
maker-scaffold000031-augustus-gene-18.128-mRNA-1	3
maker-scaffold000031-augustus-gene-20.65-mRNA-1	3
maker-scaffold000031-augustus-gene-22.11-mRNA-1	3
maker-scaffold000031-augustus-gene-23.52-mRNA-1	3
maker-scaffold000031-augustus-gene-23.53-mRNA-1	3
maker-scaffold000031-augustus-gene-23.68-mRNA-1	3
maker-scaffold000031-augustus-gene-24.34-mRNA-1	3
maker-scaffold000031-augustus-gene-24.39-mRNA-1	3
maker-scaffold000031-augustus-gene-24.53-mRNA-1	3
maker-scaffold000031-augustus-gene-27.93-mRNA-1	3
maker-scaffold000031-augustus-gene-29.18-mRNA-1	3
maker-scaffold000031-augustus-gene-29.7-mRNA-1	3
maker-scaffold000031-augustus-gene-34.5-mRNA-1	3
maker-scaffold000031-augustus-gene-38.108-mRNA-1	3
maker-scaffold000031-augustus-gene-9.73-mRNA-1	3
maker-scaffold000031-exonerate_protein2genome-gene-24.7-mRNA-1	3
maker-scaffold000031-snap-gene-12.12-mRNA-1	3
maker-scaffold000031-snap-gene-14.66-mRNA-1	3
maker-scaffold000031-snap-gene-20.14-mRNA-1	3
maker-scaffold000031-snap-gene-27.16-mRNA-1	3
maker-scaffold000031-snap-gene-28.63-mRNA-1	3
maker-scaffold000031-snap-gene-34.66-mRNA-1	3
maker-scaffold000031-snap-gene-34.67-mRNA-1	3
maker-scaffold000032-augustus-gene-10.5-mRNA-1	3
maker-scaffold000032-augustus-gene-11.16-mRNA-1	3
maker-scaffold000032-augustus-gene-14.4-mRNA-1	3
maker-scaffold000032-augustus-gene-22.85-mRNA-1	3
maker-scaffold000032-augustus-gene-6.83-mRNA-1	3
maker-scaffold000032-exonerate_protein2genome-gene-17.100-mRNA-1	3
maker-scaffold000032-snap-gene-17.12-mRNA-1	3
maker-scaffold000032-snap-gene-9.13-mRNA-1	3
maker-scaffold000032-snap-gene-9.1-mRNA-1	3
maker-scaffold000047-snap-gene-0.102-mRNA-1	3
maker-scaffold000054-augustus-gene-7.262-mRNA-1	3
maker-scaffold000055-augustus-gene-2.100-mRNA-1	3
maker-scaffold000060-augustus-gene-10.52-mRNA-1	3
maker-scaffold000060-augustus-gene-3.103-mRNA-1	3
maker-scaffold000060-augustus-gene-8.98-mRNA-1	3
maker-scaffold000060-snap-gene-2.4-mRNA-1	3
maker-scaffold000060-snap-gene-4.110-mRNA-1	3
maker-scaffold000060-snap-gene-8.1-mRNA-1	3
maker-scaffold000061-augustus-gene-15.11-mRNA-1	3
maker-scaffold000061-augustus-gene-16.137-mRNA-1	3
maker-scaffold000061-augustus-gene-1.81-mRNA-1	3
maker-scaffold000061-augustus-gene-6.71-mRNA-1	3
maker-scaffold000061-augustus-gene-8.61-mRNA-1	3
maker-scaffold000061-snap-gene-9.82-mRNA-1	3
maker-scaffold000062-augustus-gene-0.42-mRNA-1	3
maker-scaffold000062-augustus-gene-10.46-mRNA-1	3
maker-scaffold000062-augustus-gene-17.3-mRNA-1	3
maker-scaffold000062-augustus-gene-17.5-mRNA-1	3
maker-scaffold000062-augustus-gene-18.19-mRNA-1	3
maker-scaffold000062-augustus-gene-23.57-mRNA-1	3
maker-scaffold000062-augustus-gene-27.128-mRNA-1	3
maker-scaffold000062-augustus-gene-29.51-mRNA-1	3
maker-scaffold000062-augustus-gene-3.15-mRNA-1	3
maker-scaffold000062-augustus-gene-4.35-mRNA-1	3
maker-scaffold000062-augustus-gene-5.78-mRNA-1	3
maker-scaffold000062-augustus-gene-9.44-mRNA-1	3
maker-scaffold000062-snap-gene-19.72-mRNA-1	3
maker-scaffold000062-snap-gene-24.14-mRNA-1	3
maker-scaffold000062-snap-gene-34.10-mRNA-1	3
maker-scaffold000062-snap-gene-8.14-mRNA-1	3
maker-scaffold000062-snap-gene-8.9-mRNA-1	3
maker-scaffold000063-augustus-gene-0.112-mRNA-1	3
maker-scaffold000063-augustus-gene-12.3-mRNA-1	3
maker-scaffold000063-augustus-gene-6.64-mRNA-1	3
maker-scaffold000063-exonerate_protein2genome-gene-3.22-mRNA-1	3
maker-scaffold000063-snap-gene-3.57-mRNA-1	3
maker-scaffold000063-snap-gene-3.67-mRNA-1	3
maker-scaffold000077-augustus-gene-10.63-mRNA-1	3
maker-scaffold000077-augustus-gene-6.19-mRNA-1	3
maker-scaffold000077-augustus-gene-6.8-mRNA-1	3
maker-scaffold000077-snap-gene-12.167-mRNA-1	3
maker-scaffold000077-snap-gene-5.5-mRNA-1	3
maker-scaffold000077-snap-gene-9.16-mRNA-1	3
maker-scaffold000078-augustus-gene-0.92-mRNA-1	3
maker-scaffold000078-snap-gene-0.6-mRNA-1	3
maker-scaffold000084-augustus-gene-0.84-mRNA-1	3
maker-scaffold000092-augustus-gene-1.74-mRNA-1	3
maker-scaffold000092-augustus-gene-2.7-mRNA-1	3
maker-scaffold000092-augustus-gene-4.123-mRNA-1	3
maker-scaffold000093-augustus-gene-14.27-mRNA-1	3
maker-scaffold000093-augustus-gene-16.10-mRNA-1	3
maker-scaffold000093-augustus-gene-17.43-mRNA-1	3
maker-scaffold000093-augustus-gene-19.122-mRNA-1	3
maker-scaffold000093-augustus-gene-22.15-mRNA-1	3
maker-scaffold000093-augustus-gene-6.30-mRNA-1	3
maker-scaffold000093-augustus-gene-6.33-mRNA-1	3
maker-scaffold000093-augustus-gene-6.44-mRNA-1	3
maker-scaffold000093-snap-gene-16.43-mRNA-1	3
maker-scaffold000093-snap-gene-17.53-mRNA-1	3
maker-scaffold000093-snap-gene-21.7-mRNA-1	3
maker-scaffold000093-snap-gene-22.195-mRNA-1	3
maker-scaffold000093-snap-gene-2.47-mRNA-1	3
maker-scaffold000093-snap-gene-6.52-mRNA-1	3
maker-scaffold000093-snap-gene-8.115-mRNA-1	3
maker-scaffold000094-augustus-gene-13.43-mRNA-1	3
maker-scaffold000094-augustus-gene-14.93-mRNA-1	3
maker-scaffold000094-augustus-gene-18.45-mRNA-1	3
maker-scaffold000094-augustus-gene-1.8-mRNA-1	3
maker-scaffold000094-augustus-gene-19.40-mRNA-1	3
maker-scaffold000094-augustus-gene-22.99-mRNA-1	3
maker-scaffold000094-augustus-gene-26.46-mRNA-1	3
maker-scaffold000094-augustus-gene-30.175-mRNA-1	3
maker-scaffold000094-augustus-gene-6.136-mRNA-1	3
maker-scaffold000094-augustus-gene-6.138-mRNA-1	3
maker-scaffold000094-snap-gene-12.123-mRNA-1	3
maker-scaffold000094-snap-gene-24.21-mRNA-1	3
maker-scaffold000094-snap-gene-25.17-mRNA-1	3
maker-scaffold000094-snap-gene-5.5-mRNA-1	3
maker-scaffold000094-snap-gene-9.71-mRNA-1	3
maker-scaffold000095-augustus-gene-10.19-mRNA-1	3
maker-scaffold000095-augustus-gene-10.9-mRNA-1	3
maker-scaffold000095-augustus-gene-11.12-mRNA-1	3
maker-scaffold000095-augustus-gene-13.44-mRNA-1	3
maker-scaffold000095-augustus-gene-1.41-mRNA-1	3
maker-scaffold000095-augustus-gene-15.12-mRNA-1	3
maker-scaffold000095-augustus-gene-15.3-mRNA-1	3
maker-scaffold000095-augustus-gene-2.54-mRNA-1	3
maker-scaffold000095-augustus-gene-4.9-mRNA-1	3
maker-scaffold000095-augustus-gene-5.2-mRNA-1	3
maker-scaffold000095-augustus-gene-6.106-mRNA-1	3
maker-scaffold000095-augustus-gene-8.95-mRNA-1	3
maker-scaffold000095-exonerate_protein2genome-gene-5.28-mRNA-1	3
maker-scaffold000095-snap-gene-16.114-mRNA-1	3
maker-scaffold000095-snap-gene-3.71-mRNA-1	3
maker-scaffold000095-snap-gene-8.1-mRNA-1	3
maker-scaffold000095-snap-gene-9.148-mRNA-1	3
maker-scaffold000096-augustus-gene-11.95-mRNA-1	3
maker-scaffold000096-augustus-gene-7.29-mRNA-1	3
maker-scaffold000096-augustus-gene-7.41-mRNA-1	3
maker-scaffold000096-augustus-gene-8.14-mRNA-1	3
maker-scaffold000096-snap-gene-1.11-mRNA-1	3
maker-scaffold000096-snap-gene-2.116-mRNA-1	3
maker-scaffold000097-augustus-gene-0.10-mRNA-1	3
maker-scaffold000097-augustus-gene-11.78-mRNA-1	3
maker-scaffold000097-augustus-gene-5.118-mRNA-1	3
maker-scaffold000097-augustus-gene-8.41-mRNA-1	3
maker-scaffold000097-snap-gene-1.123-mRNA-1	3
maker-scaffold000097-snap-gene-11.67-mRNA-1	3
maker-scaffold000097-snap-gene-12.18-mRNA-1	3
maker-scaffold000097-snap-gene-15.159-mRNA-1	3
maker-scaffold000097-snap-gene-15.177-mRNA-1	3
maker-scaffold000097-snap-gene-2.68-mRNA-1	3
maker-scaffold000097-snap-gene-9.52-mRNA-1	3
maker-scaffold000098-snap-gene-0.131-mRNA-1	3
maker-scaffold000099-snap-gene-0.87-mRNA-1	3
maker-scaffold000106-augustus-gene-2.13-mRNA-1	3
snap-scaffold000002-processed-gene-34.24-mRNA-1	3
snap-scaffold000002-processed-gene-5.52-mRNA-1	3
snap-scaffold000055-processed-gene-1.89-mRNA-1	3
snap-scaffold000093-processed-gene-2.68-mRNA-1	3
snap-scaffold000093-processed-gene-9.37-mRNA-1	3
augustus-scaffold000001-processed-gene-10.100-mRNA-1	2
augustus-scaffold000001-processed-gene-10.114-mRNA-1	2
augustus-scaffold000001-processed-gene-16.80-mRNA-1	2
augustus-scaffold000001-processed-gene-16.92-mRNA-1	2
augustus-scaffold000001-processed-gene-8.83-mRNA-1	2
augustus-scaffold000001-processed-gene-9.37-mRNA-1	2
augustus-scaffold000001-processed-gene-9.49-mRNA-1	2
augustus-scaffold000002-processed-gene-16.41-mRNA-1	2
augustus-scaffold000002-processed-gene-17.84-mRNA-1	2
augustus-scaffold000002-processed-gene-18.75-mRNA-1	2
augustus-scaffold000002-processed-gene-19.59-mRNA-1	2
augustus-scaffold000002-processed-gene-20.82-mRNA-1	2
augustus-scaffold000002-processed-gene-2.101-mRNA-1	2
augustus-scaffold000002-processed-gene-22.0-mRNA-1	2
augustus-scaffold000002-processed-gene-30.69-mRNA-1	2
augustus-scaffold000002-processed-gene-36.33-mRNA-1	2
augustus-scaffold000002-processed-gene-40.32-mRNA-1	2
augustus-scaffold000002-processed-gene-6.21-mRNA-1	2
augustus-scaffold000009-processed-gene-0.82-mRNA-1	2
augustus-scaffold000010-processed-gene-0.93-mRNA-1	2
augustus-scaffold000010-processed-gene-11.34-mRNA-1	2
augustus-scaffold000010-processed-gene-1.74-mRNA-1	2
augustus-scaffold000010-processed-gene-7.108-mRNA-1	2
augustus-scaffold000011-processed-gene-17.33-mRNA-1	2
augustus-scaffold000011-processed-gene-19.50-mRNA-1	2
augustus-scaffold000011-processed-gene-22.98-mRNA-1	2
augustus-scaffold000011-processed-gene-4.104-mRNA-1	2
augustus-scaffold000011-processed-gene-8.26-mRNA-1	2
augustus-scaffold000031-processed-gene-14.120-mRNA-1	2
augustus-scaffold000031-processed-gene-21.27-mRNA-1	2
augustus-scaffold000031-processed-gene-23.107-mRNA-1	2
augustus-scaffold000031-processed-gene-24.59-mRNA-1	2
augustus-scaffold000031-processed-gene-25.45-mRNA-1	2
augustus-scaffold000031-processed-gene-27.49-mRNA-1	2
augustus-scaffold000031-processed-gene-36.103-mRNA-1	2
augustus-scaffold000032-processed-gene-11.58-mRNA-1	2
augustus-scaffold000032-processed-gene-13.10-mRNA-1	2
augustus-scaffold000032-processed-gene-15.75-mRNA-1	2
augustus-scaffold000032-processed-gene-15.88-mRNA-1	2
augustus-scaffold000032-processed-gene-19.20-mRNA-1	2
augustus-scaffold000032-processed-gene-19.24-mRNA-1	2
augustus-scaffold000032-processed-gene-19.28-mRNA-1	2
augustus-scaffold000032-processed-gene-20.7-mRNA-1	2
augustus-scaffold000032-processed-gene-6.15-mRNA-1	2
augustus-scaffold000047-processed-gene-0.124-mRNA-1	2
augustus-scaffold000054-processed-gene-2.47-mRNA-1	2
augustus-scaffold000054-processed-gene-7.62-mRNA-1	2
augustus-scaffold000055-processed-gene-1.119-mRNA-1	2
augustus-scaffold000060-processed-gene-11.106-mRNA-1	2
augustus-scaffold000060-processed-gene-11.93-mRNA-1	2
augustus-scaffold000060-processed-gene-12.17-mRNA-1	2
augustus-scaffold000060-processed-gene-12.28-mRNA-1	2
augustus-scaffold000060-processed-gene-13.106-mRNA-1	2
augustus-scaffold000060-processed-gene-13.135-mRNA-1	2
augustus-scaffold000060-processed-gene-3.23-mRNA-1	2
augustus-scaffold000060-processed-gene-6.53-mRNA-1	2
augustus-scaffold000060-processed-gene-7.68-mRNA-1	2
augustus-scaffold000060-processed-gene-7.72-mRNA-1	2
augustus-scaffold000061-processed-gene-10.95-mRNA-1	2
augustus-scaffold000061-processed-gene-16.40-mRNA-1	2
augustus-scaffold000061-processed-gene-16.56-mRNA-1	2
augustus-scaffold000061-processed-gene-17.88-mRNA-1	2
augustus-scaffold000061-processed-gene-4.136-mRNA-1	2
augustus-scaffold000061-processed-gene-7.103-mRNA-1	2
augustus-scaffold000062-processed-gene-10.94-mRNA-1	2
augustus-scaffold000062-processed-gene-11.16-mRNA-1	2
augustus-scaffold000062-processed-gene-11.19-mRNA-1	2
augustus-scaffold000062-processed-gene-16.85-mRNA-1	2
augustus-scaffold000062-processed-gene-25.33-mRNA-1	2
augustus-scaffold000062-processed-gene-31.110-mRNA-1	2
augustus-scaffold000062-processed-gene-32.103-mRNA-1	2
augustus-scaffold000062-processed-gene-33.101-mRNA-1	2
augustus-scaffold000063-processed-gene-0.21-mRNA-1	2
augustus-scaffold000063-processed-gene-10.93-mRNA-1	2
augustus-scaffold000063-processed-gene-5.24-mRNA-1	2
augustus-scaffold000063-processed-gene-6.26-mRNA-1	2
augustus-scaffold000063-processed-gene-7.118-mRNA-1	2
augustus-scaffold000077-processed-gene-12.177-mRNA-1	2
augustus-scaffold000077-processed-gene-5.58-mRNA-1	2
augustus-scaffold000077-processed-gene-9.45-mRNA-1	2
augustus-scaffold000093-processed-gene-10.58-mRNA-1	2
augustus-scaffold000093-processed-gene-11.56-mRNA-1	2
augustus-scaffold000093-processed-gene-1.27-mRNA-1	2
augustus-scaffold000093-processed-gene-15.71-mRNA-1	2
augustus-scaffold000094-processed-gene-10.60-mRNA-1	2
augustus-scaffold000094-processed-gene-11.87-mRNA-1	2
augustus-scaffold000094-processed-gene-13.50-mRNA-1	2
augustus-scaffold000094-processed-gene-14.3-mRNA-1	2
augustus-scaffold000094-processed-gene-19.76-mRNA-1	2
augustus-scaffold000094-processed-gene-2.1-mRNA-1	2
augustus-scaffold000094-processed-gene-25.61-mRNA-1	2
augustus-scaffold000094-processed-gene-4.96-mRNA-1	2
augustus-scaffold000094-processed-gene-5.50-mRNA-1	2
augustus-scaffold000094-processed-gene-6.62-mRNA-1	2
augustus-scaffold000094-processed-gene-6.75-mRNA-1	2
augustus-scaffold000094-processed-gene-7.48-mRNA-1	2
augustus-scaffold000094-processed-gene-9.49-mRNA-1	2
augustus-scaffold000095-processed-gene-3.16-mRNA-1	2
augustus-scaffold000095-processed-gene-6.35-mRNA-1	2
augustus-scaffold000095-processed-gene-9.91-mRNA-1	2
augustus-scaffold000096-processed-gene-9.16-mRNA-1	2
augustus-scaffold000097-processed-gene-14.30-mRNA-1	2
augustus-scaffold000097-processed-gene-15.118-mRNA-1	2
augustus-scaffold000097-processed-gene-4.0-mRNA-1	2
augustus-scaffold000097-processed-gene-4.6-mRNA-1	2
augustus-scaffold000097-processed-gene-7.69-mRNA-1	2
augustus-scaffold000098-processed-gene-0.99-mRNA-1	2
augustus-scaffold000110-processed-gene-1.149-mRNA-1	2
genemark-scaffold000110-processed-gene-2.41-mRNA-1	2
maker-scaffold000001-augustus-gene-10.48-mRNA-1	2
maker-scaffold000001-augustus-gene-1.108-mRNA-1	2
maker-scaffold000001-augustus-gene-11.119-mRNA-1	2
maker-scaffold000001-augustus-gene-16.162-mRNA-1	2
maker-scaffold000001-augustus-gene-17.158-mRNA-1	2
maker-scaffold000001-augustus-gene-17.162-mRNA-1	2
maker-scaffold000001-augustus-gene-2.35-mRNA-1	2
maker-scaffold000001-augustus-gene-3.122-mRNA-1	2
maker-scaffold000001-augustus-gene-3.123-mRNA-1	2
maker-scaffold000001-augustus-gene-4.2-mRNA-1	2
maker-scaffold000001-augustus-gene-4.5-mRNA-1	2
maker-scaffold000001-augustus-gene-5.147-mRNA-1	2
maker-scaffold000001-augustus-gene-5.159-mRNA-1	2
maker-scaffold000001-augustus-gene-8.36-mRNA-1	2
maker-scaffold000001-snap-gene-0.63-mRNA-1	2
maker-scaffold000001-snap-gene-0.73-mRNA-1	2
maker-scaffold000001-snap-gene-12.1-mRNA-1	2
maker-scaffold000001-snap-gene-1.73-mRNA-1	2
maker-scaffold000001-snap-gene-1.74-mRNA-1	2
maker-scaffold000001-snap-gene-3.2-mRNA-1	2
maker-scaffold000002-augustus-gene-0.63-mRNA-1	2
maker-scaffold000002-augustus-gene-11.117-mRNA-1	2
maker-scaffold000002-augustus-gene-12.123-mRNA-1	2
maker-scaffold000002-augustus-gene-12.131-mRNA-1	2
maker-scaffold000002-augustus-gene-12.132-mRNA-1	2
maker-scaffold000002-augustus-gene-13.67-mRNA-1	2
maker-scaffold000002-augustus-gene-13.73-mRNA-1	2
maker-scaffold000002-augustus-gene-13.77-mRNA-1	2
maker-scaffold000002-augustus-gene-15.83-mRNA-1	2
maker-scaffold000002-augustus-gene-16.88-mRNA-1	2
maker-scaffold000002-augustus-gene-17.36-mRNA-1	2
maker-scaffold000002-augustus-gene-18.41-mRNA-1	2
maker-scaffold000002-augustus-gene-18.45-mRNA-1	2
maker-scaffold000002-augustus-gene-18.47-mRNA-1	2
maker-scaffold000002-augustus-gene-19.76-mRNA-1	2
maker-scaffold000002-augustus-gene-19.84-mRNA-1	2
maker-scaffold000002-augustus-gene-19.86-mRNA-1	2
maker-scaffold000002-augustus-gene-19.92-mRNA-1	2
maker-scaffold000002-augustus-gene-19.96-mRNA-1	2
maker-scaffold000002-augustus-gene-22.66-mRNA-1	2
maker-scaffold000002-augustus-gene-25.7-mRNA-1	2
maker-scaffold000002-augustus-gene-28.135-mRNA-1	2
maker-scaffold000002-augustus-gene-28.137-mRNA-1	2
maker-scaffold000002-augustus-gene-28.146-mRNA-1	2
maker-scaffold000002-augustus-gene-28.149-mRNA-1	2
maker-scaffold000002-augustus-gene-3.119-mRNA-1	2
maker-scaffold000002-augustus-gene-31.43-mRNA-1	2
maker-scaffold000002-augustus-gene-31.44-mRNA-1	2
maker-scaffold000002-augustus-gene-31.51-mRNA-1	2
maker-scaffold000002-augustus-gene-33.111-mRNA-1	2
maker-scaffold000002-augustus-gene-34.141-mRNA-1	2
maker-scaffold000002-augustus-gene-34.149-mRNA-1	2
maker-scaffold000002-augustus-gene-40.63-mRNA-1	2
maker-scaffold000002-augustus-gene-4.131-mRNA-1	2
maker-scaffold000002-augustus-gene-4.133-mRNA-1	2
maker-scaffold000002-augustus-gene-4.139-mRNA-1	2
maker-scaffold000002-augustus-gene-4.141-mRNA-1	2
maker-scaffold000002-augustus-gene-43.93-mRNA-1	2
maker-scaffold000002-augustus-gene-5.82-mRNA-1	2
maker-scaffold000002-augustus-gene-6.95-mRNA-1	2
maker-scaffold000002-augustus-gene-6.97-mRNA-1	2
maker-scaffold000002-augustus-gene-7.75-mRNA-1	2
maker-scaffold000002-augustus-gene-7.82-mRNA-1	2
maker-scaffold000002-augustus-gene-8.59-mRNA-1	2
maker-scaffold000002-snap-gene-11.54-mRNA-1	2
maker-scaffold000002-snap-gene-20.124-mRNA-1	2
maker-scaffold000002-snap-gene-2.120-mRNA-1	2
maker-scaffold000002-snap-gene-26.3-mRNA-1	2
maker-scaffold000002-snap-gene-28.89-mRNA-1	2
maker-scaffold000002-snap-gene-30.51-mRNA-1	2
maker-scaffold000002-snap-gene-30.54-mRNA-1	2
maker-scaffold000002-snap-gene-32.108-mRNA-1	2
maker-scaffold000002-snap-gene-37.44-mRNA-1	2
maker-scaffold000002-snap-gene-41.65-mRNA-1	2
maker-scaffold000002-snap-gene-41.72-mRNA-1	2
maker-scaffold000002-snap-gene-6.0-mRNA-1	2
maker-scaffold000002-snap-gene-6.10-mRNA-1	2
maker-scaffold000002-snap-gene-8.146-mRNA-1	2
maker-scaffold000002-snap-gene-8.149-mRNA-1	2
maker-scaffold000003-augustus-gene-1.59-mRNA-1	2
maker-scaffold000003-augustus-gene-2.235-mRNA-1	2
maker-scaffold000003-snap-gene-2.132-mRNA-1	2
maker-scaffold000007-snap-gene-1.8-mRNA-1	2
maker-scaffold000008-snap-gene-0.28-mRNA-1	2
maker-scaffold000009-augustus-gene-2.47-mRNA-1	2
maker-scaffold000009-augustus-gene-3.122-mRNA-1	2
maker-scaffold000009-augustus-gene-8.329-mRNA-1	2
maker-scaffold000009-snap-gene-8.2-mRNA-1	2
maker-scaffold000010-augustus-gene-0.42-mRNA-1	2
maker-scaffold000010-augustus-gene-0.50-mRNA-1	2
maker-scaffold000010-augustus-gene-12.86-mRNA-1	2
maker-scaffold000010-augustus-gene-12.97-mRNA-1	2
maker-scaffold000010-augustus-gene-14.83-mRNA-1	2
maker-scaffold000010-augustus-gene-1.88-mRNA-1	2
maker-scaffold000010-augustus-gene-1.96-mRNA-1	2
maker-scaffold000010-augustus-gene-1.97-mRNA-1	2
maker-scaffold000010-augustus-gene-3.105-mRNA-1	2
maker-scaffold000010-augustus-gene-7.63-mRNA-1	2
maker-scaffold000010-augustus-gene-7.70-mRNA-1	2
maker-scaffold000010-exonerate_protein2genome-gene-9.128-mRNA-1	2
maker-scaffold000010-snap-gene-0.63-mRNA-1	2
maker-scaffold000010-snap-gene-10.118-mRNA-1	2
maker-scaffold000010-snap-gene-1.0-mRNA-1	2
maker-scaffold000010-snap-gene-5.9-mRNA-1	2
maker-scaffold000010-snap-gene-8.30-mRNA-1	2
maker-scaffold000011-augustus-gene-12.107-mRNA-1	2
maker-scaffold000011-augustus-gene-12.95-mRNA-1	2
maker-scaffold000011-augustus-gene-13.38-mRNA-1	2
maker-scaffold000011-augustus-gene-13.48-mRNA-1	2
maker-scaffold000011-augustus-gene-14.80-mRNA-1	2
maker-scaffold000011-augustus-gene-16.63-mRNA-1	2
maker-scaffold000011-augustus-gene-1.69-mRNA-1	2
maker-scaffold000011-augustus-gene-17.112-mRNA-1	2
maker-scaffold000011-augustus-gene-18.11-mRNA-1	2
maker-scaffold000011-augustus-gene-18.15-mRNA-1	2
maker-scaffold000011-augustus-gene-21.129-mRNA-1	2
maker-scaffold000011-augustus-gene-21.132-mRNA-1	2
maker-scaffold000011-augustus-gene-21.135-mRNA-1	2
maker-scaffold000011-augustus-gene-22.5-mRNA-1	2
maker-scaffold000011-augustus-gene-4.6-mRNA-1	2
maker-scaffold000011-augustus-gene-4.7-mRNA-1	2
maker-scaffold000011-augustus-gene-8.135-mRNA-1	2
maker-scaffold000011-augustus-gene-9.119-mRNA-1	2
maker-scaffold000011-augustus-gene-9.124-mRNA-1	2
maker-scaffold000011-exonerate_protein2genome-gene-15.119-mRNA-1	2
maker-scaffold000011-snap-gene-10.51-mRNA-1	2
maker-scaffold000011-snap-gene-15.77-mRNA-1	2
maker-scaffold000011-snap-gene-18.127-mRNA-1	2
maker-scaffold000011-snap-gene-21.81-mRNA-1	2
maker-scaffold000012-exonerate_protein2genome-gene-0.29-mRNA-1	2
maker-scaffold000012-snap-gene-0.71-mRNA-1	2
maker-scaffold000013-snap-gene-0.90-mRNA-1	2
maker-scaffold000014-snap-gene-0.48-mRNA-1	2
maker-scaffold000031-augustus-gene-10.126-mRNA-1	2
maker-scaffold000031-augustus-gene-10.143-mRNA-1	2
maker-scaffold000031-augustus-gene-10.145-mRNA-1	2
maker-scaffold000031-augustus-gene-10.147-mRNA-1	2
maker-scaffold000031-augustus-gene-11.0-mRNA-1	2
maker-scaffold000031-augustus-gene-11.8-mRNA-1	2
maker-scaffold000031-augustus-gene-13.113-mRNA-1	2
maker-scaffold000031-augustus-gene-14.3-mRNA-1	2
maker-scaffold000031-augustus-gene-14.6-mRNA-1	2
maker-scaffold000031-augustus-gene-14.7-mRNA-1	2
maker-scaffold000031-augustus-gene-15.79-mRNA-1	2
maker-scaffold000031-augustus-gene-1.5-mRNA-1	2
maker-scaffold000031-augustus-gene-18.126-mRNA-1	2
maker-scaffold000031-augustus-gene-18.137-mRNA-1	2
maker-scaffold000031-augustus-gene-19.43-mRNA-1	2
maker-scaffold000031-augustus-gene-19.47-mRNA-1	2
maker-scaffold000031-augustus-gene-19.53-mRNA-1	2
maker-scaffold000031-augustus-gene-1.9-mRNA-1	2
maker-scaffold000031-augustus-gene-20.59-mRNA-1	2
maker-scaffold000031-augustus-gene-20.61-mRNA-1	2
maker-scaffold000031-augustus-gene-22.2-mRNA-1	2
maker-scaffold000031-augustus-gene-23.47-mRNA-1	2
maker-scaffold000031-augustus-gene-23.57-mRNA-1	2
maker-scaffold000031-augustus-gene-23.58-mRNA-1	2
maker-scaffold000031-augustus-gene-26.101-mRNA-1	2
maker-scaffold000031-augustus-gene-26.106-mRNA-1	2
maker-scaffold000031-augustus-gene-26.114-mRNA-1	2
maker-scaffold000031-augustus-gene-28.0-mRNA-1	2
maker-scaffold000031-augustus-gene-36.45-mRNA-1	2
maker-scaffold000031-augustus-gene-36.59-mRNA-1	2
maker-scaffold000031-augustus-gene-39.62-mRNA-1	2
maker-scaffold000031-augustus-gene-39.73-mRNA-1	2
maker-scaffold000031-augustus-gene-8.75-mRNA-1	2
maker-scaffold000031-augustus-gene-8.77-mRNA-1	2
maker-scaffold000031-augustus-gene-9.61-mRNA-1	2
maker-scaffold000031-augustus-gene-9.66-mRNA-1	2
maker-scaffold000031-exonerate_protein2genome-gene-13.75-mRNA-1	2
maker-scaffold000031-exonerate_protein2genome-gene-17.61-mRNA-1	2
maker-scaffold000031-exonerate_protein2genome-gene-18.113-mRNA-1	2
maker-scaffold000031-exonerate_protein2genome-gene-27.106-mRNA-1	2
maker-scaffold000031-snap-gene-1.155-mRNA-1	2
maker-scaffold000031-snap-gene-13.65-mRNA-1	2
maker-scaffold000031-snap-gene-19.152-mRNA-1	2
maker-scaffold000031-snap-gene-21.48-mRNA-1	2
maker-scaffold000031-snap-gene-24.107-mRNA-1	2
maker-scaffold000031-snap-gene-26.62-mRNA-1	2
maker-scaffold000031-snap-gene-26.71-mRNA-1	2
maker-scaffold000031-snap-gene-31.0-mRNA-1	2
maker-scaffold000031-snap-gene-34.70-mRNA-1	2
maker-scaffold000031-snap-gene-35.64-mRNA-1	2
maker-scaffold000031-snap-gene-38.67-mRNA-1	2
maker-scaffold000031-snap-gene-4.40-mRNA-1	2
maker-scaffold000031-snap-gene-8.4-mRNA-1	2
maker-scaffold000032-augustus-gene-12.12-mRNA-1	2
maker-scaffold000032-augustus-gene-12.22-mRNA-1	2
maker-scaffold000032-augustus-gene-12.2-mRNA-1	2
maker-scaffold000032-augustus-gene-12.5-mRNA-1	2
maker-scaffold000032-augustus-gene-13.87-mRNA-1	2
maker-scaffold000032-augustus-gene-13.94-mRNA-1	2
maker-scaffold000032-augustus-gene-13.99-mRNA-1	2
maker-scaffold000032-augustus-gene-15.9-mRNA-1	2
maker-scaffold000032-augustus-gene-16.94-mRNA-1	2
maker-scaffold000032-augustus-gene-17.75-mRNA-1	2
maker-scaffold000032-augustus-gene-17.80-mRNA-1	2
maker-scaffold000032-augustus-gene-17.87-mRNA-1	2
maker-scaffold000032-augustus-gene-18.55-mRNA-1	2
maker-scaffold000032-augustus-gene-18.56-mRNA-1	2
maker-scaffold000032-augustus-gene-20.126-mRNA-1	2
maker-scaffold000032-augustus-gene-20.130-mRNA-1	2
maker-scaffold000032-augustus-gene-21.13-mRNA-1	2
maker-scaffold000032-augustus-gene-2.18-mRNA-1	2
maker-scaffold000032-augustus-gene-2.7-mRNA-1	2
maker-scaffold000032-augustus-gene-2.9-mRNA-1	2
maker-scaffold000032-augustus-gene-3.62-mRNA-1	2
maker-scaffold000032-augustus-gene-4.14-mRNA-1	2
maker-scaffold000032-augustus-gene-5.18-mRNA-1	2
maker-scaffold000032-augustus-gene-6.79-mRNA-1	2
maker-scaffold000032-augustus-gene-6.89-mRNA-1	2
maker-scaffold000032-augustus-gene-8.65-mRNA-1	2
maker-scaffold000032-augustus-gene-8.74-mRNA-1	2
maker-scaffold000032-augustus-gene-9.83-mRNA-1	2
maker-scaffold000032-snap-gene-12.64-mRNA-1	2
maker-scaffold000032-snap-gene-14.129-mRNA-1	2
maker-scaffold000032-snap-gene-16.0-mRNA-1	2
maker-scaffold000032-snap-gene-19.54-mRNA-1	2
maker-scaffold000032-snap-gene-20.72-mRNA-1	2
maker-scaffold000032-snap-gene-4.64-mRNA-1	2
maker-scaffold000032-snap-gene-8.59-mRNA-1	2
maker-scaffold000054-augustus-gene-4.41-mRNA-1	2
maker-scaffold000054-augustus-gene-7.251-mRNA-1	2
maker-scaffold000054-snap-gene-1.1-mRNA-1	2
maker-scaffold000054-snap-gene-7.27-mRNA-1	2
maker-scaffold000054-snap-gene-7.6-mRNA-1	2
maker-scaffold000055-augustus-gene-2.97-mRNA-1	2
maker-scaffold000060-augustus-gene-13.68-mRNA-1	2
maker-scaffold000060-augustus-gene-13.74-mRNA-1	2
maker-scaffold000060-augustus-gene-13.94-mRNA-1	2
maker-scaffold000060-augustus-gene-13.95-mRNA-1	2
maker-scaffold000060-augustus-gene-5.73-mRNA-1	2
maker-scaffold000060-augustus-gene-9.12-mRNA-1	2
maker-scaffold000060-exonerate_protein2genome-gene-6.86-mRNA-1	2
maker-scaffold000060-snap-gene-10.69-mRNA-1	2
maker-scaffold000060-snap-gene-10.87-mRNA-1	2
maker-scaffold000060-snap-gene-11.56-mRNA-1	2
maker-scaffold000060-snap-gene-11.60-mRNA-1	2
maker-scaffold000060-snap-gene-12.7-mRNA-1	2
maker-scaffold000060-snap-gene-13.200-mRNA-1	2
maker-scaffold000060-snap-gene-13.209-mRNA-1	2
maker-scaffold000060-snap-gene-6.7-mRNA-1	2
maker-scaffold000060-snap-gene-7.124-mRNA-1	2
maker-scaffold000060-snap-gene-8.16-mRNA-1	2
maker-scaffold000061-augustus-gene-10.17-mRNA-1	2
maker-scaffold000061-augustus-gene-11.107-mRNA-1	2
maker-scaffold000061-augustus-gene-11.95-mRNA-1	2
maker-scaffold000061-augustus-gene-12.45-mRNA-1	2
maker-scaffold000061-augustus-gene-12.63-mRNA-1	2
maker-scaffold000061-augustus-gene-13.51-mRNA-1	2
maker-scaffold000061-augustus-gene-17.236-mRNA-1	2
maker-scaffold000061-augustus-gene-17.242-mRNA-1	2
maker-scaffold000061-augustus-gene-17.247-mRNA-1	2
maker-scaffold000061-augustus-gene-3.87-mRNA-1	2
maker-scaffold000061-augustus-gene-4.48-mRNA-1	2
maker-scaffold000061-augustus-gene-5.98-mRNA-1	2
maker-scaffold000061-augustus-gene-8.62-mRNA-1	2
maker-scaffold000061-augustus-gene-9.6-mRNA-1	2
maker-scaffold000061-exonerate_protein2genome-gene-17.167-mRNA-1	2
maker-scaffold000061-snap-gene-11.2-mRNA-1	2
maker-scaffold000061-snap-gene-12.100-mRNA-1	2
maker-scaffold000061-snap-gene-12.72-mRNA-1	2
maker-scaffold000061-snap-gene-12.83-mRNA-1	2
maker-scaffold000061-snap-gene-15.60-mRNA-1	2
maker-scaffold000061-snap-gene-1.57-mRNA-1	2
maker-scaffold000061-snap-gene-5.8-mRNA-1	2
maker-scaffold000062-augustus-gene-11.79-mRNA-1	2
maker-scaffold000062-augustus-gene-11.85-mRNA-1	2
maker-scaffold000062-augustus-gene-12.114-mRNA-1	2
maker-scaffold000062-augustus-gene-13.72-mRNA-1	2
maker-scaffold000062-augustus-gene-15.102-mRNA-1	2
maker-scaffold000062-augustus-gene-16.43-mRNA-1	2
maker-scaffold000062-augustus-gene-19.133-mRNA-1	2
maker-scaffold000062-augustus-gene-20.86-mRNA-1	2
maker-scaffold000062-augustus-gene-22.67-mRNA-1	2
maker-scaffold000062-augustus-gene-22.76-mRNA-1	2
maker-scaffold000062-augustus-gene-24.122-mRNA-1	2
maker-scaffold000062-augustus-gene-24.133-mRNA-1	2
maker-scaffold000062-augustus-gene-25.83-mRNA-1	2
maker-scaffold000062-augustus-gene-25.86-mRNA-1	2
maker-scaffold000062-augustus-gene-25.98-mRNA-1	2
maker-scaffold000062-augustus-gene-27.130-mRNA-1	2
maker-scaffold000062-augustus-gene-28.37-mRNA-1	2
maker-scaffold000062-augustus-gene-29.40-mRNA-1	2
maker-scaffold000062-augustus-gene-30.14-mRNA-1	2
maker-scaffold000062-augustus-gene-30.7-mRNA-1	2
maker-scaffold000062-augustus-gene-32.33-mRNA-1	2
maker-scaffold000062-augustus-gene-5.71-mRNA-1	2
maker-scaffold000062-augustus-gene-5.72-mRNA-1	2
maker-scaffold000062-augustus-gene-6.126-mRNA-1	2
maker-scaffold000062-augustus-gene-9.37-mRNA-1	2
maker-scaffold000062-augustus-gene-9.48-mRNA-1	2
maker-scaffold000062-exonerate_protein2genome-gene-34.108-mRNA-1	2
maker-scaffold000062-snap-gene-13.0-mRNA-1	2
maker-scaffold000062-snap-gene-13.2-mRNA-1	2
maker-scaffold000062-snap-gene-14.47-mRNA-1	2
maker-scaffold000062-snap-gene-16.148-mRNA-1	2
maker-scaffold000062-snap-gene-18.116-mRNA-1	2
maker-scaffold000062-snap-gene-21.49-mRNA-1	2
maker-scaffold000062-snap-gene-22.1-mRNA-1	2
maker-scaffold000062-snap-gene-22.7-mRNA-1	2
maker-scaffold000062-snap-gene-26.69-mRNA-1	2
maker-scaffold000062-snap-gene-26.83-mRNA-1	2
maker-scaffold000062-snap-gene-27.4-mRNA-1	2
maker-scaffold000062-snap-gene-28.120-mRNA-1	2
maker-scaffold000062-snap-gene-28.127-mRNA-1	2
maker-scaffold000062-snap-gene-6.73-mRNA-1	2
maker-scaffold000062-snap-gene-7.55-mRNA-1	2
maker-scaffold000063-augustus-gene-0.110-mRNA-1	2
maker-scaffold000063-augustus-gene-11.85-mRNA-1	2
maker-scaffold000063-augustus-gene-11.91-mRNA-1	2
maker-scaffold000063-augustus-gene-1.1-mRNA-1	2
maker-scaffold000063-augustus-gene-14.139-mRNA-1	2
maker-scaffold000063-augustus-gene-2.14-mRNA-1	2
maker-scaffold000063-augustus-gene-3.56-mRNA-1	2
maker-scaffold000063-augustus-gene-5.125-mRNA-1	2
maker-scaffold000063-augustus-gene-5.129-mRNA-1	2
maker-scaffold000063-augustus-gene-5.135-mRNA-1	2
maker-scaffold000063-augustus-gene-6.77-mRNA-1	2
maker-scaffold000063-augustus-gene-7.39-mRNA-1	2
maker-scaffold000063-augustus-gene-9.101-mRNA-1	2
maker-scaffold000063-augustus-gene-9.90-mRNA-1	2
maker-scaffold000063-augustus-gene-9.94-mRNA-1	2
maker-scaffold000063-exonerate_protein2genome-gene-8.92-mRNA-1	2
maker-scaffold000063-snap-gene-1.156-mRNA-1	2
maker-scaffold000063-snap-gene-4.46-mRNA-1	2
maker-scaffold000063-snap-gene-5.7-mRNA-1	2
maker-scaffold000063-snap-gene-7.55-mRNA-1	2
maker-scaffold000064-augustus-gene-1.171-mRNA-1	2
maker-scaffold000064-augustus-gene-2.13-mRNA-1	2
maker-scaffold000064-augustus-gene-2.1-mRNA-1	2
maker-scaffold000064-augustus-gene-2.9-mRNA-1	2
maker-scaffold000077-augustus-gene-0.16-mRNA-1	2
maker-scaffold000077-augustus-gene-10.55-mRNA-1	2
maker-scaffold000077-augustus-gene-12.137-mRNA-1	2
maker-scaffold000077-augustus-gene-4.20-mRNA-1	2
maker-scaffold000077-augustus-gene-4.22-mRNA-1	2
maker-scaffold000077-augustus-gene-6.17-mRNA-1	2
maker-scaffold000077-augustus-gene-6.18-mRNA-1	2
maker-scaffold000077-augustus-gene-7.53-mRNA-1	2
maker-scaffold000077-exonerate_protein2genome-gene-9.109-mRNA-1	2
maker-scaffold000077-snap-gene-12.153-mRNA-1	2
maker-scaffold000077-snap-gene-12.154-mRNA-1	2
maker-scaffold000077-snap-gene-1.97-mRNA-1	2
maker-scaffold000077-snap-gene-3.80-mRNA-1	2
maker-scaffold000077-snap-gene-5.14-mRNA-1	2
maker-scaffold000078-snap-gene-0.27-mRNA-1	2
maker-scaffold000092-augustus-gene-0.14-mRNA-1	2
maker-scaffold000092-augustus-gene-0.1-mRNA-1	2
maker-scaffold000092-augustus-gene-3.3-mRNA-1	2
maker-scaffold000092-augustus-gene-6.136-mRNA-1	2
maker-scaffold000093-augustus-gene-0.10-mRNA-1	2
maker-scaffold000093-augustus-gene-0.9-mRNA-1	2
maker-scaffold000093-augustus-gene-11.0-mRNA-1	2
maker-scaffold000093-augustus-gene-1.119-mRNA-1	2
maker-scaffold000093-augustus-gene-11.2-mRNA-1	2
maker-scaffold000093-augustus-gene-12.3-mRNA-1	2
maker-scaffold000093-augustus-gene-14.10-mRNA-1	2
maker-scaffold000093-augustus-gene-14.11-mRNA-1	2
maker-scaffold000093-augustus-gene-14.8-mRNA-1	2
maker-scaffold000093-augustus-gene-16.6-mRNA-1	2
maker-scaffold000093-augustus-gene-17.40-mRNA-1	2
maker-scaffold000093-augustus-gene-19.114-mRNA-1	2
maker-scaffold000093-augustus-gene-20.51-mRNA-1	2
maker-scaffold000093-augustus-gene-2.27-mRNA-1	2
maker-scaffold000093-augustus-gene-22.7-mRNA-1	2
maker-scaffold000093-augustus-gene-3.10-mRNA-1	2
maker-scaffold000093-augustus-gene-3.11-mRNA-1	2
maker-scaffold000093-augustus-gene-3.7-mRNA-1	2
maker-scaffold000093-augustus-gene-5.88-mRNA-1	2
maker-scaffold000093-augustus-gene-6.34-mRNA-1	2
maker-scaffold000093-augustus-gene-8.12-mRNA-1	2
maker-scaffold000093-augustus-gene-9.105-mRNA-1	2
maker-scaffold000093-augustus-gene-9.109-mRNA-1	2
maker-scaffold000093-snap-gene-12.67-mRNA-1	2
maker-scaffold000093-snap-gene-1.55-mRNA-1	2
maker-scaffold000093-snap-gene-16.45-mRNA-1	2
maker-scaffold000093-snap-gene-18.138-mRNA-1	2
maker-scaffold000093-snap-gene-2.49-mRNA-1	2
maker-scaffold000093-snap-gene-2.51-mRNA-1	2
maker-scaffold000093-snap-gene-4.59-mRNA-1	2
maker-scaffold000093-snap-gene-5.14-mRNA-1	2
maker-scaffold000093-snap-gene-5.8-mRNA-1	2
maker-scaffold000093-snap-gene-8.118-mRNA-1	2
maker-scaffold000093-snap-gene-8.121-mRNA-1	2
maker-scaffold000094-augustus-gene-0.108-mRNA-1	2
maker-scaffold000094-augustus-gene-0.115-mRNA-1	2
maker-scaffold000094-augustus-gene-10.126-mRNA-1	2
maker-scaffold000094-augustus-gene-10.130-mRNA-1	2
maker-scaffold000094-augustus-gene-11.12-mRNA-1	2
maker-scaffold000094-augustus-gene-12.13-mRNA-1	2
maker-scaffold000094-augustus-gene-12.14-mRNA-1	2
maker-scaffold000094-augustus-gene-12.19-mRNA-1	2
maker-scaffold000094-augustus-gene-12.5-mRNA-1	2
maker-scaffold000094-augustus-gene-12.8-mRNA-1	2
maker-scaffold000094-augustus-gene-14.77-mRNA-1	2
maker-scaffold000094-augustus-gene-14.87-mRNA-1	2
maker-scaffold000094-augustus-gene-16.103-mRNA-1	2
maker-scaffold000094-augustus-gene-16.107-mRNA-1	2
maker-scaffold000094-augustus-gene-16.109-mRNA-1	2
maker-scaffold000094-augustus-gene-17.105-mRNA-1	2
maker-scaffold000094-augustus-gene-17.83-mRNA-1	2
maker-scaffold000094-augustus-gene-17.93-mRNA-1	2
maker-scaffold000094-augustus-gene-19.45-mRNA-1	2
maker-scaffold000094-augustus-gene-20.101-mRNA-1	2
maker-scaffold000094-augustus-gene-20.88-mRNA-1	2
maker-scaffold000094-augustus-gene-21.89-mRNA-1	2
maker-scaffold000094-augustus-gene-21.91-mRNA-1	2
maker-scaffold000094-augustus-gene-22.100-mRNA-1	2
maker-scaffold000094-augustus-gene-22.114-mRNA-1	2
maker-scaffold000094-augustus-gene-24.88-mRNA-1	2
maker-scaffold000094-augustus-gene-24.90-mRNA-1	2
maker-scaffold000094-augustus-gene-25.90-mRNA-1	2
maker-scaffold000094-augustus-gene-26.48-mRNA-1	2
maker-scaffold000094-augustus-gene-28.37-mRNA-1	2
maker-scaffold000094-augustus-gene-28.49-mRNA-1	2
maker-scaffold000094-augustus-gene-29.58-mRNA-1	2
maker-scaffold000094-augustus-gene-7.100-mRNA-1	2
maker-scaffold000094-augustus-gene-8.105-mRNA-1	2
maker-scaffold000094-augustus-gene-8.109-mRNA-1	2
maker-scaffold000094-augustus-gene-9.110-mRNA-1	2
maker-scaffold000094-augustus-gene-9.117-mRNA-1	2
maker-scaffold000094-augustus-gene-9.120-mRNA-1	2
maker-scaffold000094-augustus-gene-9.124-mRNA-1	2
maker-scaffold000094-snap-gene-15.69-mRNA-1	2
maker-scaffold000094-snap-gene-23.59-mRNA-1	2
maker-scaffold000094-snap-gene-23.64-mRNA-1	2
maker-scaffold000094-snap-gene-24.4-mRNA-1	2
maker-scaffold000094-snap-gene-28.53-mRNA-1	2
maker-scaffold000094-snap-gene-32.97-mRNA-1	2
maker-scaffold000094-snap-gene-8.57-mRNA-1	2
maker-scaffold000094-snap-gene-9.73-mRNA-1	2
maker-scaffold000095-augustus-gene-10.12-mRNA-1	2
maker-scaffold000095-augustus-gene-10.13-mRNA-1	2
maker-scaffold000095-augustus-gene-10.3-mRNA-1	2
maker-scaffold000095-augustus-gene-11.16-mRNA-1	2
maker-scaffold000095-augustus-gene-11.3-mRNA-1	2
maker-scaffold000095-augustus-gene-12.11-mRNA-1	2
maker-scaffold000095-augustus-gene-13.39-mRNA-1	2
maker-scaffold000095-augustus-gene-15.18-mRNA-1	2
maker-scaffold000095-augustus-gene-19.10-mRNA-1	2
maker-scaffold000095-augustus-gene-2.46-mRNA-1	2
maker-scaffold000095-augustus-gene-3.145-mRNA-1	2
maker-scaffold000095-augustus-gene-3.147-mRNA-1	2
maker-scaffold000095-augustus-gene-5.15-mRNA-1	2
maker-scaffold000095-augustus-gene-6.110-mRNA-1	2
maker-scaffold000095-augustus-gene-6.115-mRNA-1	2
maker-scaffold000095-augustus-gene-6.117-mRNA-1	2
maker-scaffold000095-augustus-gene-6.118-mRNA-1	2
maker-scaffold000095-augustus-gene-8.82-mRNA-1	2
maker-scaffold000095-augustus-gene-8.89-mRNA-1	2
maker-scaffold000095-augustus-gene-8.90-mRNA-1	2
maker-scaffold000095-augustus-gene-8.92-mRNA-1	2
maker-scaffold000095-augustus-gene-8.93-mRNA-1	2
maker-scaffold000095-augustus-gene-9.60-mRNA-1	2
maker-scaffold000095-snap-gene-1.113-mRNA-1	2
maker-scaffold000095-snap-gene-11.72-mRNA-1	2
maker-scaffold000095-snap-gene-15.110-mRNA-1	2
maker-scaffold000095-snap-gene-16.128-mRNA-1	2
maker-scaffold000096-augustus-gene-0.97-mRNA-1	2
maker-scaffold000096-augustus-gene-10.70-mRNA-1	2
maker-scaffold000096-augustus-gene-11.92-mRNA-1	2
maker-scaffold000096-augustus-gene-3.128-mRNA-1	2
maker-scaffold000096-augustus-gene-6.71-mRNA-1	2
maker-scaffold000096-snap-gene-11.46-mRNA-1	2
maker-scaffold000096-snap-gene-12.78-mRNA-1	2
maker-scaffold000096-snap-gene-8.88-mRNA-1	2
maker-scaffold000097-augustus-gene-0.17-mRNA-1	2
maker-scaffold000097-augustus-gene-10.15-mRNA-1	2
maker-scaffold000097-augustus-gene-10.18-mRNA-1	2
maker-scaffold000097-augustus-gene-11.70-mRNA-1	2
maker-scaffold000097-augustus-gene-11.74-mRNA-1	2
maker-scaffold000097-augustus-gene-11.87-mRNA-1	2
maker-scaffold000097-augustus-gene-12.149-mRNA-1	2
maker-scaffold000097-augustus-gene-13.71-mRNA-1	2
maker-scaffold000097-augustus-gene-14.102-mRNA-1	2
maker-scaffold000097-augustus-gene-15.13-mRNA-1	2
maker-scaffold000097-augustus-gene-15.21-mRNA-1	2
maker-scaffold000097-augustus-gene-2.141-mRNA-1	2
maker-scaffold000097-augustus-gene-2.149-mRNA-1	2
maker-scaffold000097-augustus-gene-7.56-mRNA-1	2
maker-scaffold000097-augustus-gene-8.40-mRNA-1	2
maker-scaffold000097-augustus-gene-8.51-mRNA-1	2
maker-scaffold000097-snap-gene-15.178-mRNA-1	2
maker-scaffold000098-augustus-gene-0.146-mRNA-1	2
maker-scaffold000110-augustus-gene-3.141-mRNA-1	2
maker-scaffold000110-snap-gene-0.68-mRNA-1	2
maker-scaffold000110-snap-gene-3.344-mRNA-1	2
maker-scaffold000110-snap-gene-3.358-mRNA-1	2
snap-scaffold000002-processed-gene-37.21-mRNA-1	2
snap-scaffold000002-processed-gene-37.25-mRNA-1	2
snap-scaffold000007-processed-gene-1.31-mRNA-1	2
snap-scaffold000031-processed-gene-37.33-mRNA-1	2
snap-scaffold000047-processed-gene-0.145-mRNA-1	2
snap-scaffold000062-processed-gene-18.60-mRNA-1	2
snap-scaffold000062-processed-gene-27.67-mRNA-1	2
snap-scaffold000092-processed-gene-2.89-mRNA-1	2
snap-scaffold000094-processed-gene-15.42-mRNA-1	2
snap-scaffold000094-processed-gene-17.24-mRNA-1	2
snap-scaffold000094-processed-gene-18.55-mRNA-1	2
snap-scaffold000097-processed-gene-11.5-mRNA-1	2
augustus-scaffold000001-processed-gene-1.34-mRNA-1	1
augustus-scaffold000001-processed-gene-1.39-mRNA-1	1
augustus-scaffold000001-processed-gene-15.5-mRNA-1	1
augustus-scaffold000001-processed-gene-17.45-mRNA-1	1
augustus-scaffold000001-processed-gene-17.57-mRNA-1	1
augustus-scaffold000001-processed-gene-18.232-mRNA-1	1
augustus-scaffold000001-processed-gene-3.57-mRNA-1	1
augustus-scaffold000001-processed-gene-6.18-mRNA-1	1
augustus-scaffold000001-processed-gene-8.82-mRNA-1	1
augustus-scaffold000001-processed-gene-9.54-mRNA-1	1
augustus-scaffold000002-processed-gene-10.87-mRNA-1	1
augustus-scaffold000002-processed-gene-12.18-mRNA-1	1
augustus-scaffold000002-processed-gene-12.2-mRNA-1	1
augustus-scaffold000002-processed-gene-13.27-mRNA-1	1
augustus-scaffold000002-processed-gene-14.68-mRNA-1	1
augustus-scaffold000002-processed-gene-14.73-mRNA-1	1
augustus-scaffold000002-processed-gene-15.17-mRNA-1	1
augustus-scaffold000002-processed-gene-16.43-mRNA-1	1
augustus-scaffold000002-processed-gene-17.74-mRNA-1	1
augustus-scaffold000002-processed-gene-17.79-mRNA-1	1
augustus-scaffold000002-processed-gene-18.86-mRNA-1	1
augustus-scaffold000002-processed-gene-18.95-mRNA-1	1
augustus-scaffold000002-processed-gene-19.58-mRNA-1	1
augustus-scaffold000002-processed-gene-19.69-mRNA-1	1
augustus-scaffold000002-processed-gene-23.64-mRNA-1	1
augustus-scaffold000002-processed-gene-24.74-mRNA-1	1
augustus-scaffold000002-processed-gene-24.80-mRNA-1	1
augustus-scaffold000002-processed-gene-25.67-mRNA-1	1
augustus-scaffold000002-processed-gene-28.40-mRNA-1	1
augustus-scaffold000002-processed-gene-28.58-mRNA-1	1
augustus-scaffold000002-processed-gene-2.98-mRNA-1	1
augustus-scaffold000002-processed-gene-32.59-mRNA-1	1
augustus-scaffold000002-processed-gene-3.29-mRNA-1	1
augustus-scaffold000002-processed-gene-33.12-mRNA-1	1
augustus-scaffold000002-processed-gene-34.60-mRNA-1	1
augustus-scaffold000002-processed-gene-34.72-mRNA-1	1
augustus-scaffold000002-processed-gene-34.76-mRNA-1	1
augustus-scaffold000002-processed-gene-38.66-mRNA-1	1
augustus-scaffold000002-processed-gene-40.20-mRNA-1	1
augustus-scaffold000002-processed-gene-40.21-mRNA-1	1
augustus-scaffold000002-processed-gene-40.35-mRNA-1	1
augustus-scaffold000002-processed-gene-41.13-mRNA-1	1
augustus-scaffold000002-processed-gene-42.102-mRNA-1	1
augustus-scaffold000002-processed-gene-42.93-mRNA-1	1
augustus-scaffold000002-processed-gene-4.30-mRNA-1	1
augustus-scaffold000002-processed-gene-43.31-mRNA-1	1
augustus-scaffold000002-processed-gene-43.34-mRNA-1	1
augustus-scaffold000002-processed-gene-4.33-mRNA-1	1
augustus-scaffold000002-processed-gene-45.72-mRNA-1	1
augustus-scaffold000002-processed-gene-45.81-mRNA-1	1
augustus-scaffold000002-processed-gene-5.26-mRNA-1	1
augustus-scaffold000002-processed-gene-5.27-mRNA-1	1
augustus-scaffold000002-processed-gene-6.15-mRNA-1	1
augustus-scaffold000002-processed-gene-8.107-mRNA-1	1
augustus-scaffold000002-processed-gene-8.123-mRNA-1	1
augustus-scaffold000002-processed-gene-9.55-mRNA-1	1
augustus-scaffold000002-processed-gene-9.75-mRNA-1	1
augustus-scaffold000002-processed-gene-9.78-mRNA-1	1
augustus-scaffold000002-processed-gene-9.80-mRNA-1	1
augustus-scaffold000003-processed-gene-0.19-mRNA-1	1
augustus-scaffold000003-processed-gene-1.142-mRNA-1	1
augustus-scaffold000003-processed-gene-2.86-mRNA-1	1
augustus-scaffold000003-processed-gene-2.96-mRNA-1	1
augustus-scaffold000009-processed-gene-0.89-mRNA-1	1
augustus-scaffold000009-processed-gene-3.51-mRNA-1	1
augustus-scaffold000009-processed-gene-5.45-mRNA-1	1
augustus-scaffold000010-processed-gene-0.79-mRNA-1	1
augustus-scaffold000010-processed-gene-0.89-mRNA-1	1
augustus-scaffold000010-processed-gene-0.92-mRNA-1	1
augustus-scaffold000010-processed-gene-13.104-mRNA-1	1
augustus-scaffold000010-processed-gene-14.54-mRNA-1	1
augustus-scaffold000010-processed-gene-1.58-mRNA-1	1
augustus-scaffold000010-processed-gene-3.63-mRNA-1	1
augustus-scaffold000010-processed-gene-3.68-mRNA-1	1
augustus-scaffold000010-processed-gene-3.78-mRNA-1	1
augustus-scaffold000011-processed-gene-10.87-mRNA-1	1
augustus-scaffold000011-processed-gene-1.116-mRNA-1	1
augustus-scaffold000011-processed-gene-11.60-mRNA-1	1
augustus-scaffold000011-processed-gene-11.71-mRNA-1	1
augustus-scaffold000011-processed-gene-13.68-mRNA-1	1
augustus-scaffold000011-processed-gene-15.15-mRNA-1	1
augustus-scaffold000011-processed-gene-20.61-mRNA-1	1
augustus-scaffold000011-processed-gene-20.70-mRNA-1	1
augustus-scaffold000011-processed-gene-2.10-mRNA-1	1
augustus-scaffold000011-processed-gene-21.11-mRNA-1	1
augustus-scaffold000011-processed-gene-22.110-mRNA-1	1
augustus-scaffold000011-processed-gene-23.97-mRNA-1	1
augustus-scaffold000011-processed-gene-5.78-mRNA-1	1
augustus-scaffold000011-processed-gene-7.41-mRNA-1	1
augustus-scaffold000011-processed-gene-8.18-mRNA-1	1
augustus-scaffold000022-processed-gene-0.1-mRNA-1	1
augustus-scaffold000031-processed-gene-0.11-mRNA-1	1
augustus-scaffold000031-processed-gene-11.91-mRNA-1	1
augustus-scaffold000031-processed-gene-12.56-mRNA-1	1
augustus-scaffold000031-processed-gene-15.17-mRNA-1	1
augustus-scaffold000031-processed-gene-18.58-mRNA-1	1
augustus-scaffold000031-processed-gene-21.36-mRNA-1	1
augustus-scaffold000031-processed-gene-26.41-mRNA-1	1
augustus-scaffold000031-processed-gene-27.60-mRNA-1	1
augustus-scaffold000031-processed-gene-27.66-mRNA-1	1
augustus-scaffold000031-processed-gene-30.48-mRNA-1	1
augustus-scaffold000031-processed-gene-30.51-mRNA-1	1
augustus-scaffold000031-processed-gene-30.67-mRNA-1	1
augustus-scaffold000031-processed-gene-32.83-mRNA-1	1
augustus-scaffold000031-processed-gene-32.93-mRNA-1	1
augustus-scaffold000031-processed-gene-33.6-mRNA-1	1
augustus-scaffold000031-processed-gene-35.45-mRNA-1	1
augustus-scaffold000031-processed-gene-35.48-mRNA-1	1
augustus-scaffold000031-processed-gene-35.57-mRNA-1	1
augustus-scaffold000031-processed-gene-36.100-mRNA-1	1
augustus-scaffold000031-processed-gene-37.20-mRNA-1	1
augustus-scaffold000031-processed-gene-38.8-mRNA-1	1
augustus-scaffold000031-processed-gene-38.9-mRNA-1	1
augustus-scaffold000031-processed-gene-39.103-mRNA-1	1
augustus-scaffold000031-processed-gene-7.72-mRNA-1	1
augustus-scaffold000031-processed-gene-7.84-mRNA-1	1
augustus-scaffold000032-processed-gene-10.60-mRNA-1	1
augustus-scaffold000032-processed-gene-11.60-mRNA-1	1
augustus-scaffold000032-processed-gene-11.65-mRNA-1	1
augustus-scaffold000032-processed-gene-12.126-mRNA-1	1
augustus-scaffold000032-processed-gene-13.17-mRNA-1	1
augustus-scaffold000032-processed-gene-13.27-mRNA-1	1
augustus-scaffold000032-processed-gene-13.33-mRNA-1	1
augustus-scaffold000032-processed-gene-15.89-mRNA-1	1
augustus-scaffold000032-processed-gene-15.93-mRNA-1	1
augustus-scaffold000032-processed-gene-16.18-mRNA-1	1
augustus-scaffold000032-processed-gene-21.114-mRNA-1	1
augustus-scaffold000032-processed-gene-22.149-mRNA-1	1
augustus-scaffold000032-processed-gene-4.105-mRNA-1	1
augustus-scaffold000032-processed-gene-4.99-mRNA-1	1
augustus-scaffold000032-processed-gene-6.28-mRNA-1	1
augustus-scaffold000032-processed-gene-6.8-mRNA-1	1
augustus-scaffold000032-processed-gene-7.34-mRNA-1	1
augustus-scaffold000032-processed-gene-8.43-mRNA-1	1
augustus-scaffold000032-processed-gene-8.44-mRNA-1	1
augustus-scaffold000032-processed-gene-9.61-mRNA-1	1
augustus-scaffold000047-processed-gene-0.130-mRNA-1	1
augustus-scaffold000047-processed-gene-0.134-mRNA-1	1
augustus-scaffold000054-processed-gene-0.89-mRNA-1	1
augustus-scaffold000054-processed-gene-3.63-mRNA-1	1
augustus-scaffold000054-processed-gene-7.68-mRNA-1	1
augustus-scaffold000055-processed-gene-1.112-mRNA-1	1
augustus-scaffold000055-processed-gene-1.116-mRNA-1	1
augustus-scaffold000055-processed-gene-2.34-mRNA-1	1
augustus-scaffold000055-processed-gene-2.9-mRNA-1	1
augustus-scaffold000060-processed-gene-10.103-mRNA-1	1
augustus-scaffold000060-processed-gene-10.108-mRNA-1	1
augustus-scaffold000060-processed-gene-10.93-mRNA-1	1
augustus-scaffold000060-processed-gene-1.12-mRNA-1	1
augustus-scaffold000060-processed-gene-11.95-mRNA-1	1
augustus-scaffold000060-processed-gene-11.97-mRNA-1	1
augustus-scaffold000060-processed-gene-13.108-mRNA-1	1
augustus-scaffold000060-processed-gene-13.120-mRNA-1	1
augustus-scaffold000060-processed-gene-13.121-mRNA-1	1
augustus-scaffold000060-processed-gene-4.89-mRNA-1	1
augustus-scaffold000060-processed-gene-5.6-mRNA-1	1
augustus-scaffold000060-processed-gene-7.74-mRNA-1	1
augustus-scaffold000060-processed-gene-7.79-mRNA-1	1
augustus-scaffold000060-processed-gene-8.36-mRNA-1	1
augustus-scaffold000060-processed-gene-9.53-mRNA-1	1
augustus-scaffold000060-processed-gene-9.56-mRNA-1	1
augustus-scaffold000061-processed-gene-10.99-mRNA-1	1
augustus-scaffold000061-processed-gene-11.40-mRNA-1	1
augustus-scaffold000061-processed-gene-11.42-mRNA-1	1
augustus-scaffold000061-processed-gene-12.101-mRNA-1	1
augustus-scaffold000061-processed-gene-14.86-mRNA-1	1
augustus-scaffold000061-processed-gene-17.73-mRNA-1	1
augustus-scaffold000061-processed-gene-2.109-mRNA-1	1
augustus-scaffold000061-processed-gene-3.35-mRNA-1	1
augustus-scaffold000061-processed-gene-4.113-mRNA-1	1
augustus-scaffold000061-processed-gene-5.53-mRNA-1	1
augustus-scaffold000061-processed-gene-7.87-mRNA-1	1
augustus-scaffold000061-processed-gene-8.101-mRNA-1	1
augustus-scaffold000061-processed-gene-8.102-mRNA-1	1
augustus-scaffold000061-processed-gene-8.95-mRNA-1	1
augustus-scaffold000061-processed-gene-9.106-mRNA-1	1
augustus-scaffold000062-processed-gene-10.102-mRNA-1	1
augustus-scaffold000062-processed-gene-12.12-mRNA-1	1
augustus-scaffold000062-processed-gene-12.9-mRNA-1	1
augustus-scaffold000062-processed-gene-14.58-mRNA-1	1
augustus-scaffold000062-processed-gene-16.102-mRNA-1	1
augustus-scaffold000062-processed-gene-16.75-mRNA-1	1
augustus-scaffold000062-processed-gene-18.100-mRNA-1	1
augustus-scaffold000062-processed-gene-18.96-mRNA-1	1
augustus-scaffold000062-processed-gene-21.20-mRNA-1	1
augustus-scaffold000062-processed-gene-22.25-mRNA-1	1
augustus-scaffold000062-processed-gene-23.136-mRNA-1	1
augustus-scaffold000062-processed-gene-25.27-mRNA-1	1
augustus-scaffold000062-processed-gene-27.28-mRNA-1	1
augustus-scaffold000062-processed-gene-27.39-mRNA-1	1
augustus-scaffold000062-processed-gene-28.85-mRNA-1	1
augustus-scaffold000062-processed-gene-29.107-mRNA-1	1
augustus-scaffold000062-processed-gene-31.118-mRNA-1	1
augustus-scaffold000062-processed-gene-33.95-mRNA-1	1
augustus-scaffold000062-processed-gene-34.56-mRNA-1	1
augustus-scaffold000062-processed-gene-34.60-mRNA-1	1
augustus-scaffold000062-processed-gene-4.81-mRNA-1	1
augustus-scaffold000062-processed-gene-5.18-mRNA-1	1
augustus-scaffold000062-processed-gene-6.41-mRNA-1	1
augustus-scaffold000062-processed-gene-7.117-mRNA-1	1
augustus-scaffold000062-processed-gene-7.118-mRNA-1	1
augustus-scaffold000062-processed-gene-8.65-mRNA-1	1
augustus-scaffold000062-processed-gene-9.81-mRNA-1	1
augustus-scaffold000062-processed-gene-9.82-mRNA-1	1
augustus-scaffold000063-processed-gene-13.9-mRNA-1	1
augustus-scaffold000063-processed-gene-14.3-mRNA-1	1
augustus-scaffold000063-processed-gene-2.94-mRNA-1	1
augustus-scaffold000063-processed-gene-5.26-mRNA-1	1
augustus-scaffold000063-processed-gene-5.34-mRNA-1	1
augustus-scaffold000063-processed-gene-8.55-mRNA-1	1
augustus-scaffold000077-processed-gene-11.19-mRNA-1	1
augustus-scaffold000077-processed-gene-12.204-mRNA-1	1
augustus-scaffold000077-processed-gene-1.70-mRNA-1	1
augustus-scaffold000077-processed-gene-2.33-mRNA-1	1
augustus-scaffold000077-processed-gene-4.190-mRNA-1	1
augustus-scaffold000077-processed-gene-5.54-mRNA-1	1
augustus-scaffold000077-processed-gene-5.72-mRNA-1	1
augustus-scaffold000077-processed-gene-5.80-mRNA-1	1
augustus-scaffold000077-processed-gene-5.85-mRNA-1	1
augustus-scaffold000077-processed-gene-6.165-mRNA-1	1
augustus-scaffold000077-processed-gene-8.106-mRNA-1	1
augustus-scaffold000077-processed-gene-9.54-mRNA-1	1
augustus-scaffold000083-processed-gene-0.66-mRNA-1	1
augustus-scaffold000083-processed-gene-0.69-mRNA-1	1
augustus-scaffold000092-processed-gene-1.71-mRNA-1	1
augustus-scaffold000092-processed-gene-2.62-mRNA-1	1
augustus-scaffold000092-processed-gene-3.78-mRNA-1	1
augustus-scaffold000092-processed-gene-4.10-mRNA-1	1
augustus-scaffold000092-processed-gene-4.6-mRNA-1	1
augustus-scaffold000092-processed-gene-6.184-mRNA-1	1
augustus-scaffold000093-processed-gene-10.52-mRNA-1	1
augustus-scaffold000093-processed-gene-11.57-mRNA-1	1
augustus-scaffold000093-processed-gene-11.59-mRNA-1	1
augustus-scaffold000093-processed-gene-12.113-mRNA-1	1
augustus-scaffold000093-processed-gene-14.106-mRNA-1	1
augustus-scaffold000093-processed-gene-14.91-mRNA-1	1
augustus-scaffold000093-processed-gene-15.61-mRNA-1	1
augustus-scaffold000093-processed-gene-16.80-mRNA-1	1
augustus-scaffold000093-processed-gene-19.63-mRNA-1	1
augustus-scaffold000093-processed-gene-20.96-mRNA-1	1
augustus-scaffold000093-processed-gene-22.167-mRNA-1	1
augustus-scaffold000093-processed-gene-6.98-mRNA-1	1
augustus-scaffold000093-processed-gene-7.66-mRNA-1	1
augustus-scaffold000094-processed-gene-11.67-mRNA-1	1
augustus-scaffold000094-processed-gene-11.74-mRNA-1	1
augustus-scaffold000094-processed-gene-12.56-mRNA-1	1
augustus-scaffold000094-processed-gene-12.64-mRNA-1	1
augustus-scaffold000094-processed-gene-12.72-mRNA-1	1
augustus-scaffold000094-processed-gene-19.88-mRNA-1	1
augustus-scaffold000094-processed-gene-20.4-mRNA-1	1
augustus-scaffold000094-processed-gene-21.78-mRNA-1	1
augustus-scaffold000094-processed-gene-22.40-mRNA-1	1
augustus-scaffold000094-processed-gene-23.138-mRNA-1	1
augustus-scaffold000094-processed-gene-24.26-mRNA-1	1
augustus-scaffold000094-processed-gene-24.34-mRNA-1	1
augustus-scaffold000094-processed-gene-27.6-mRNA-1	1
augustus-scaffold000094-processed-gene-28.124-mRNA-1	1
augustus-scaffold000094-processed-gene-29.119-mRNA-1	1
augustus-scaffold000094-processed-gene-29.120-mRNA-1	1
augustus-scaffold000094-processed-gene-29.127-mRNA-1	1
augustus-scaffold000094-processed-gene-29.128-mRNA-1	1
augustus-scaffold000094-processed-gene-30.62-mRNA-1	1
augustus-scaffold000094-processed-gene-30.78-mRNA-1	1
augustus-scaffold000094-processed-gene-31.111-mRNA-1	1
augustus-scaffold000094-processed-gene-32.17-mRNA-1	1
augustus-scaffold000094-processed-gene-32.3-mRNA-1	1
augustus-scaffold000094-processed-gene-5.44-mRNA-1	1
augustus-scaffold000094-processed-gene-6.47-mRNA-1	1
augustus-scaffold000094-processed-gene-7.37-mRNA-1	1
augustus-scaffold000095-processed-gene-0.14-mRNA-1	1
augustus-scaffold000095-processed-gene-10.129-mRNA-1	1
augustus-scaffold000095-processed-gene-11.126-mRNA-1	1
augustus-scaffold000095-processed-gene-14.116-mRNA-1	1
augustus-scaffold000095-processed-gene-15.50-mRNA-1	1
augustus-scaffold000095-processed-gene-15.66-mRNA-1	1
augustus-scaffold000095-processed-gene-16.84-mRNA-1	1
augustus-scaffold000095-processed-gene-19.64-mRNA-1	1
augustus-scaffold000095-processed-gene-3.26-mRNA-1	1
augustus-scaffold000095-processed-gene-4.143-mRNA-1	1
augustus-scaffold000095-processed-gene-7.28-mRNA-1	1
augustus-scaffold000095-processed-gene-9.101-mRNA-1	1
augustus-scaffold000096-processed-gene-10.9-mRNA-1	1
augustus-scaffold000096-processed-gene-3.28-mRNA-1	1
augustus-scaffold000096-processed-gene-3.40-mRNA-1	1
augustus-scaffold000096-processed-gene-3.47-mRNA-1	1
augustus-scaffold000096-processed-gene-7.47-mRNA-1	1
augustus-scaffold000097-processed-gene-0.104-mRNA-1	1
augustus-scaffold000097-processed-gene-0.120-mRNA-1	1
augustus-scaffold000097-processed-gene-10.69-mRNA-1	1
augustus-scaffold000097-processed-gene-10.75-mRNA-1	1
augustus-scaffold000097-processed-gene-11.27-mRNA-1	1
augustus-scaffold000097-processed-gene-13.1-mRNA-1	1
augustus-scaffold000097-processed-gene-13.8-mRNA-1	1
augustus-scaffold000097-processed-gene-14.21-mRNA-1	1
augustus-scaffold000097-processed-gene-15.117-mRNA-1	1
augustus-scaffold000097-processed-gene-4.15-mRNA-1	1
augustus-scaffold000097-processed-gene-4.1-mRNA-1	1
augustus-scaffold000097-processed-gene-5.54-mRNA-1	1
augustus-scaffold000097-processed-gene-5.62-mRNA-1	1
augustus-scaffold000097-processed-gene-7.73-mRNA-1	1
augustus-scaffold000097-processed-gene-7.76-mRNA-1	1
augustus-scaffold000098-processed-gene-0.109-mRNA-1	1
augustus-scaffold000098-processed-gene-0.92-mRNA-1	1
augustus-scaffold000100-processed-gene-0.33-mRNA-1	1
augustus-scaffold000106-processed-gene-0.56-mRNA-1	1
augustus-scaffold000109-processed-gene-0.1-mRNA-1	1
augustus-scaffold000110-processed-gene-3.188-mRNA-1	1
augustus-scaffold000110-processed-gene-3.202-mRNA-1	1
augustus-scaffold000110-processed-gene-3.207-mRNA-1	1
genemark-scaffold000064-processed-gene-0.26-mRNA-1	1
maker-scaffold000001-augustus-gene-0.4-mRNA-1	1
maker-scaffold000001-augustus-gene-10.44-mRNA-1	1
maker-scaffold000001-augustus-gene-10.45-mRNA-1	1
maker-scaffold000001-augustus-gene-11.116-mRNA-1	1
maker-scaffold000001-augustus-gene-12.91-mRNA-1	1
maker-scaffold000001-augustus-gene-12.92-mRNA-1	1
maker-scaffold000001-augustus-gene-13.2-mRNA-1	1
maker-scaffold000001-augustus-gene-15.113-mRNA-1	1
maker-scaffold000001-augustus-gene-15.116-mRNA-1	1
maker-scaffold000001-augustus-gene-16.160-mRNA-1	1
maker-scaffold000001-augustus-gene-16.161-mRNA-1	1
maker-scaffold000001-augustus-gene-16.180-mRNA-1	1
maker-scaffold000001-augustus-gene-17.152-mRNA-1	1
maker-scaffold000001-augustus-gene-17.157-mRNA-1	1
maker-scaffold000001-augustus-gene-18.11-mRNA-1	1
maker-scaffold000001-augustus-gene-18.15-mRNA-1	1
maker-scaffold000001-augustus-gene-18.20-mRNA-1	1
maker-scaffold000001-augustus-gene-18.22-mRNA-1	1
maker-scaffold000001-augustus-gene-18.7-mRNA-1	1
maker-scaffold000001-augustus-gene-18.8-mRNA-1	1
maker-scaffold000001-augustus-gene-1.91-mRNA-1	1
maker-scaffold000001-augustus-gene-2.41-mRNA-1	1
maker-scaffold000001-augustus-gene-3.111-mRNA-1	1
maker-scaffold000001-augustus-gene-3.115-mRNA-1	1
maker-scaffold000001-augustus-gene-3.120-mRNA-1	1
maker-scaffold000001-augustus-gene-3.127-mRNA-1	1
maker-scaffold000001-augustus-gene-4.11-mRNA-1	1
maker-scaffold000001-augustus-gene-4.21-mRNA-1	1
maker-scaffold000001-augustus-gene-4.7-mRNA-1	1
maker-scaffold000001-augustus-gene-5.148-mRNA-1	1
maker-scaffold000001-augustus-gene-5.151-mRNA-1	1
maker-scaffold000001-augustus-gene-5.154-mRNA-1	1
maker-scaffold000001-augustus-gene-5.160-mRNA-1	1
maker-scaffold000001-augustus-gene-5.165-mRNA-1	1
maker-scaffold000001-augustus-gene-5.167-mRNA-1	1
maker-scaffold000001-augustus-gene-5.169-mRNA-1	1
maker-scaffold000001-augustus-gene-6.104-mRNA-1	1
maker-scaffold000001-augustus-gene-7.89-mRNA-1	1
maker-scaffold000001-augustus-gene-7.93-mRNA-1	1
maker-scaffold000001-augustus-gene-8.47-mRNA-1	1
maker-scaffold000001-augustus-gene-9.113-mRNA-1	1
maker-scaffold000001-augustus-gene-9.120-mRNA-1	1
maker-scaffold000001-exonerate_protein2genome-gene-13.52-mRNA-1	1
maker-scaffold000001-exonerate_protein2genome-gene-13.53-mRNA-1	1
maker-scaffold000001-exonerate_protein2genome-gene-2.32-mRNA-1	1
maker-scaffold000001-snap-gene-10.57-mRNA-1	1
maker-scaffold000001-snap-gene-11.63-mRNA-1	1
maker-scaffold000001-snap-gene-12.13-mRNA-1	1
maker-scaffold000001-snap-gene-17.13-mRNA-1	1
maker-scaffold000001-snap-gene-1.79-mRNA-1	1
maker-scaffold000001-snap-gene-18.247-mRNA-1	1
maker-scaffold000001-snap-gene-18.265-mRNA-1	1
maker-scaffold000001-snap-gene-3.9-mRNA-1	1
maker-scaffold000001-snap-gene-6.50-mRNA-1	1
maker-scaffold000002-augustus-gene-11.119-mRNA-1	1
maker-scaffold000002-augustus-gene-11.122-mRNA-1	1
maker-scaffold000002-augustus-gene-13.82-mRNA-1	1
maker-scaffold000002-augustus-gene-14.32-mRNA-1	1
maker-scaffold000002-augustus-gene-15.90-mRNA-1	1
maker-scaffold000002-augustus-gene-16.85-mRNA-1	1
maker-scaffold000002-augustus-gene-1.7-mRNA-1	1
maker-scaffold000002-augustus-gene-18.44-mRNA-1	1
maker-scaffold000002-augustus-gene-18.51-mRNA-1	1
maker-scaffold000002-augustus-gene-19.78-mRNA-1	1
maker-scaffold000002-augustus-gene-19.82-mRNA-1	1
maker-scaffold000002-augustus-gene-20.6-mRNA-1	1
maker-scaffold000002-augustus-gene-20.7-mRNA-1	1
maker-scaffold000002-augustus-gene-20.9-mRNA-1	1
maker-scaffold000002-augustus-gene-21.13-mRNA-1	1
maker-scaffold000002-augustus-gene-21.18-mRNA-1	1
maker-scaffold000002-augustus-gene-21.24-mRNA-1	1
maker-scaffold000002-augustus-gene-2.13-mRNA-1	1
maker-scaffold000002-augustus-gene-21.8-mRNA-1	1
maker-scaffold000002-augustus-gene-23.36-mRNA-1	1
maker-scaffold000002-augustus-gene-23.37-mRNA-1	1
maker-scaffold000002-augustus-gene-23.38-mRNA-1	1
maker-scaffold000002-augustus-gene-23.52-mRNA-1	1
maker-scaffold000002-augustus-gene-24.152-mRNA-1	1
maker-scaffold000002-augustus-gene-24.154-mRNA-1	1
maker-scaffold000002-augustus-gene-24.160-mRNA-1	1
maker-scaffold000002-augustus-gene-24.173-mRNA-1	1
maker-scaffold000002-augustus-gene-2.4-mRNA-1	1
maker-scaffold000002-augustus-gene-25.13-mRNA-1	1
maker-scaffold000002-augustus-gene-25.5-mRNA-1	1
maker-scaffold000002-augustus-gene-27.129-mRNA-1	1
maker-scaffold000002-augustus-gene-27.135-mRNA-1	1
maker-scaffold000002-augustus-gene-27.144-mRNA-1	1
maker-scaffold000002-augustus-gene-27.155-mRNA-1	1
maker-scaffold000002-augustus-gene-28.129-mRNA-1	1
maker-scaffold000002-augustus-gene-28.131-mRNA-1	1
maker-scaffold000002-augustus-gene-28.139-mRNA-1	1
maker-scaffold000002-augustus-gene-28.144-mRNA-1	1
maker-scaffold000002-augustus-gene-29.143-mRNA-1	1
maker-scaffold000002-augustus-gene-29.148-mRNA-1	1
maker-scaffold000002-augustus-gene-29.150-mRNA-1	1
maker-scaffold000002-augustus-gene-29.153-mRNA-1	1
maker-scaffold000002-augustus-gene-3.111-mRNA-1	1
maker-scaffold000002-augustus-gene-3.124-mRNA-1	1
maker-scaffold000002-augustus-gene-3.126-mRNA-1	1
maker-scaffold000002-augustus-gene-3.127-mRNA-1	1
maker-scaffold000002-augustus-gene-31.39-mRNA-1	1
maker-scaffold000002-augustus-gene-31.42-mRNA-1	1
maker-scaffold000002-augustus-gene-31.46-mRNA-1	1
maker-scaffold000002-augustus-gene-31.50-mRNA-1	1
maker-scaffold000002-augustus-gene-33.103-mRNA-1	1
maker-scaffold000002-augustus-gene-34.136-mRNA-1	1
maker-scaffold000002-augustus-gene-34.137-mRNA-1	1
maker-scaffold000002-augustus-gene-35.87-mRNA-1	1
maker-scaffold000002-augustus-gene-36.61-mRNA-1	1
maker-scaffold000002-augustus-gene-36.65-mRNA-1	1
maker-scaffold000002-augustus-gene-36.68-mRNA-1	1
maker-scaffold000002-augustus-gene-38.33-mRNA-1	1
maker-scaffold000002-augustus-gene-38.37-mRNA-1	1
maker-scaffold000002-augustus-gene-38.42-mRNA-1	1
maker-scaffold000002-augustus-gene-39.119-mRNA-1	1
maker-scaffold000002-augustus-gene-39.121-mRNA-1	1
maker-scaffold000002-augustus-gene-4.142-mRNA-1	1
maker-scaffold000002-augustus-gene-4.146-mRNA-1	1
maker-scaffold000002-augustus-gene-41.82-mRNA-1	1
maker-scaffold000002-augustus-gene-42.11-mRNA-1	1
maker-scaffold000002-augustus-gene-42.2-mRNA-1	1
maker-scaffold000002-augustus-gene-42.4-mRNA-1	1
maker-scaffold000002-augustus-gene-42.9-mRNA-1	1
maker-scaffold000002-augustus-gene-43.81-mRNA-1	1
maker-scaffold000002-augustus-gene-43.83-mRNA-1	1
maker-scaffold000002-augustus-gene-43.89-mRNA-1	1
maker-scaffold000002-augustus-gene-44.104-mRNA-1	1
maker-scaffold000002-augustus-gene-5.88-mRNA-1	1
maker-scaffold000002-augustus-gene-5.92-mRNA-1	1
maker-scaffold000002-augustus-gene-7.73-mRNA-1	1
maker-scaffold000002-augustus-gene-7.86-mRNA-1	1
maker-scaffold000002-augustus-gene-8.54-mRNA-1	1
maker-scaffold000002-augustus-gene-9.12-mRNA-1	1
maker-scaffold000002-snap-gene-0.73-mRNA-1	1
maker-scaffold000002-snap-gene-11.55-mRNA-1	1
maker-scaffold000002-snap-gene-11.71-mRNA-1	1
maker-scaffold000002-snap-gene-14.110-mRNA-1	1
maker-scaffold000002-snap-gene-14.115-mRNA-1	1
maker-scaffold000002-snap-gene-16.5-mRNA-1	1
maker-scaffold000002-snap-gene-16.7-mRNA-1	1
maker-scaffold000002-snap-gene-20.125-mRNA-1	1
maker-scaffold000002-snap-gene-2.117-mRNA-1	1
maker-scaffold000002-snap-gene-24.1-mRNA-1	1
maker-scaffold000002-snap-gene-24.21-mRNA-1	1
maker-scaffold000002-snap-gene-24.3-mRNA-1	1
maker-scaffold000002-snap-gene-25.124-mRNA-1	1
maker-scaffold000002-snap-gene-27.10-mRNA-1	1
maker-scaffold000002-snap-gene-27.16-mRNA-1	1
maker-scaffold000002-snap-gene-27.20-mRNA-1	1
maker-scaffold000002-snap-gene-27.7-mRNA-1	1
maker-scaffold000002-snap-gene-29.13-mRNA-1	1
maker-scaffold000002-snap-gene-31.58-mRNA-1	1
maker-scaffold000002-snap-gene-31.64-mRNA-1	1
maker-scaffold000002-snap-gene-32.102-mRNA-1	1
maker-scaffold000002-snap-gene-32.98-mRNA-1	1
maker-scaffold000002-snap-gene-38.79-mRNA-1	1
maker-scaffold000002-snap-gene-39.7-mRNA-1	1
maker-scaffold000002-snap-gene-42.124-mRNA-1	1
maker-scaffold000002-snap-gene-44.15-mRNA-1	1
maker-scaffold000002-snap-gene-9.111-mRNA-1	1
maker-scaffold000003-augustus-gene-2.225-mRNA-1	1
maker-scaffold000003-augustus-gene-2.229-mRNA-1	1
maker-scaffold000003-augustus-gene-2.232-mRNA-1	1
maker-scaffold000003-augustus-gene-2.233-mRNA-1	1
maker-scaffold000003-augustus-gene-2.238-mRNA-1	1
maker-scaffold000007-augustus-gene-1.61-mRNA-1	1
maker-scaffold000007-snap-gene-1.4-mRNA-1	1
maker-scaffold000009-augustus-gene-0.47-mRNA-1	1
maker-scaffold000009-augustus-gene-0.58-mRNA-1	1
maker-scaffold000009-augustus-gene-1.6-mRNA-1	1
maker-scaffold000009-augustus-gene-2.44-mRNA-1	1
maker-scaffold000009-augustus-gene-6.37-mRNA-1	1
maker-scaffold000009-augustus-gene-6.43-mRNA-1	1
maker-scaffold000009-augustus-gene-6.52-mRNA-1	1
maker-scaffold000009-augustus-gene-7.0-mRNA-1	1
maker-scaffold000009-augustus-gene-8.336-mRNA-1	1
maker-scaffold000009-augustus-gene-8.340-mRNA-1	1
maker-scaffold000009-augustus-gene-8.342-mRNA-1	1
maker-scaffold000009-exonerate_protein2genome-gene-7.87-mRNA-1	1
maker-scaffold000009-snap-gene-3.60-mRNA-1	1
maker-scaffold000009-snap-gene-4.73-mRNA-1	1
maker-scaffold000009-snap-gene-6.75-mRNA-1	1
maker-scaffold000009-snap-gene-7.164-mRNA-1	1
maker-scaffold000009-snap-gene-8.5-mRNA-1	1
maker-scaffold000010-augustus-gene-0.39-mRNA-1	1
maker-scaffold000010-augustus-gene-10.6-mRNA-1	1
maker-scaffold000010-augustus-gene-11.127-mRNA-1	1
maker-scaffold000010-augustus-gene-12.88-mRNA-1	1
maker-scaffold000010-augustus-gene-12.91-mRNA-1	1
maker-scaffold000010-augustus-gene-1.78-mRNA-1	1
maker-scaffold000010-augustus-gene-1.81-mRNA-1	1
maker-scaffold000010-augustus-gene-1.92-mRNA-1	1
maker-scaffold000010-augustus-gene-3.100-mRNA-1	1
maker-scaffold000010-augustus-gene-5.69-mRNA-1	1
maker-scaffold000010-augustus-gene-7.77-mRNA-1	1
maker-scaffold000010-augustus-gene-8.43-mRNA-1	1
maker-scaffold000010-augustus-gene-9.74-mRNA-1	1
maker-scaffold000010-snap-gene-1.14-mRNA-1	1
maker-scaffold000010-snap-gene-12.63-mRNA-1	1
maker-scaffold000010-snap-gene-5.1-mRNA-1	1
maker-scaffold000011-augustus-gene-0.48-mRNA-1	1
maker-scaffold000011-augustus-gene-10.17-mRNA-1	1
maker-scaffold000011-augustus-gene-10.18-mRNA-1	1
maker-scaffold000011-augustus-gene-12.104-mRNA-1	1
maker-scaffold000011-augustus-gene-12.105-mRNA-1	1
maker-scaffold000011-augustus-gene-12.112-mRNA-1	1
maker-scaffold000011-augustus-gene-12.94-mRNA-1	1
maker-scaffold000011-augustus-gene-14.81-mRNA-1	1
maker-scaffold000011-augustus-gene-14.95-mRNA-1	1
maker-scaffold000011-augustus-gene-15.104-mRNA-1	1
maker-scaffold000011-augustus-gene-15.85-mRNA-1	1
maker-scaffold000011-augustus-gene-1.60-mRNA-1	1
maker-scaffold000011-augustus-gene-1.64-mRNA-1	1
maker-scaffold000011-augustus-gene-1.68-mRNA-1	1
maker-scaffold000011-augustus-gene-17.111-mRNA-1	1
maker-scaffold000011-augustus-gene-18.0-mRNA-1	1
maker-scaffold000011-augustus-gene-18.10-mRNA-1	1
maker-scaffold000011-augustus-gene-19.27-mRNA-1	1
maker-scaffold000011-augustus-gene-19.32-mRNA-1	1
maker-scaffold000011-augustus-gene-21.125-mRNA-1	1
maker-scaffold000011-augustus-gene-22.17-mRNA-1	1
maker-scaffold000011-augustus-gene-22.2-mRNA-1	1
maker-scaffold000011-augustus-gene-22.4-mRNA-1	1
maker-scaffold000011-augustus-gene-22.6-mRNA-1	1
maker-scaffold000011-augustus-gene-22.9-mRNA-1	1
maker-scaffold000011-augustus-gene-2.38-mRNA-1	1
maker-scaffold000011-augustus-gene-24.101-mRNA-1	1
maker-scaffold000011-augustus-gene-24.88-mRNA-1	1
maker-scaffold000011-augustus-gene-3.72-mRNA-1	1
maker-scaffold000011-augustus-gene-3.77-mRNA-1	1
maker-scaffold000011-augustus-gene-4.5-mRNA-1	1
maker-scaffold000011-augustus-gene-5.32-mRNA-1	1
maker-scaffold000011-augustus-gene-5.44-mRNA-1	1
maker-scaffold000011-augustus-gene-9.122-mRNA-1	1
maker-scaffold000011-exonerate_protein2genome-gene-18.50-mRNA-1	1
maker-scaffold000011-exonerate_protein2genome-gene-21.94-mRNA-1	1
maker-scaffold000011-snap-gene-14.0-mRNA-1	1
maker-scaffold000011-snap-gene-15.76-mRNA-1	1
maker-scaffold000011-snap-gene-17.65-mRNA-1	1
maker-scaffold000011-snap-gene-19.109-mRNA-1	1
maker-scaffold000011-snap-gene-20.108-mRNA-1	1
maker-scaffold000011-snap-gene-23.114-mRNA-1	1
maker-scaffold000011-snap-gene-4.92-mRNA-1	1
maker-scaffold000011-snap-gene-6.111-mRNA-1	1
maker-scaffold000011-snap-gene-8.54-mRNA-1	1
maker-scaffold000011-snap-gene-9.74-mRNA-1	1
maker-scaffold000012-augustus-gene-0.64-mRNA-1	1
maker-scaffold000012-snap-gene-0.73-mRNA-1	1
maker-scaffold000012-snap-gene-0.82-mRNA-1	1
maker-scaffold000031-augustus-gene-0.84-mRNA-1	1
maker-scaffold000031-augustus-gene-10.129-mRNA-1	1
maker-scaffold000031-augustus-gene-10.138-mRNA-1	1
maker-scaffold000031-augustus-gene-11.9-mRNA-1	1
maker-scaffold000031-augustus-gene-12.74-mRNA-1	1
maker-scaffold000031-augustus-gene-13.100-mRNA-1	1
maker-scaffold000031-augustus-gene-13.104-mRNA-1	1
maker-scaffold000031-augustus-gene-13.106-mRNA-1	1
maker-scaffold000031-augustus-gene-13.107-mRNA-1	1
maker-scaffold000031-augustus-gene-13.109-mRNA-1	1
maker-scaffold000031-augustus-gene-13.112-mRNA-1	1
maker-scaffold000031-augustus-gene-13.116-mRNA-1	1
maker-scaffold000031-augustus-gene-14.16-mRNA-1	1
maker-scaffold000031-augustus-gene-14.17-mRNA-1	1
maker-scaffold000031-augustus-gene-14.4-mRNA-1	1
maker-scaffold000031-augustus-gene-18.123-mRNA-1	1
maker-scaffold000031-augustus-gene-18.135-mRNA-1	1
maker-scaffold000031-augustus-gene-19.40-mRNA-1	1
maker-scaffold000031-augustus-gene-19.59-mRNA-1	1
maker-scaffold000031-augustus-gene-19.64-mRNA-1	1
maker-scaffold000031-augustus-gene-2.102-mRNA-1	1
maker-scaffold000031-augustus-gene-21.116-mRNA-1	1
maker-scaffold000031-augustus-gene-23.64-mRNA-1	1
maker-scaffold000031-augustus-gene-23.66-mRNA-1	1
maker-scaffold000031-augustus-gene-23.69-mRNA-1	1
maker-scaffold000031-augustus-gene-24.37-mRNA-1	1
maker-scaffold000031-augustus-gene-24.52-mRNA-1	1
maker-scaffold000031-augustus-gene-26.104-mRNA-1	1
maker-scaffold000031-augustus-gene-26.105-mRNA-1	1
maker-scaffold000031-augustus-gene-26.90-mRNA-1	1
maker-scaffold000031-augustus-gene-26.93-mRNA-1	1
maker-scaffold000031-augustus-gene-26.98-mRNA-1	1
maker-scaffold000031-augustus-gene-26.99-mRNA-1	1
maker-scaffold000031-augustus-gene-28.16-mRNA-1	1
maker-scaffold000031-augustus-gene-29.11-mRNA-1	1
maker-scaffold000031-augustus-gene-29.16-mRNA-1	1
maker-scaffold000031-augustus-gene-29.19-mRNA-1	1
maker-scaffold000031-augustus-gene-30.70-mRNA-1	1
maker-scaffold000031-augustus-gene-30.78-mRNA-1	1
maker-scaffold000031-augustus-gene-30.79-mRNA-1	1
maker-scaffold000031-augustus-gene-31.62-mRNA-1	1
maker-scaffold000031-augustus-gene-31.65-mRNA-1	1
maker-scaffold000031-augustus-gene-31.69-mRNA-1	1
maker-scaffold000031-augustus-gene-31.70-mRNA-1	1
maker-scaffold000031-augustus-gene-31.71-mRNA-1	1
maker-scaffold000031-augustus-gene-32.2-mRNA-1	1
maker-scaffold000031-augustus-gene-33.75-mRNA-1	1
maker-scaffold000031-augustus-gene-33.76-mRNA-1	1
maker-scaffold000031-augustus-gene-33.87-mRNA-1	1
maker-scaffold000031-augustus-gene-34.0-mRNA-1	1
maker-scaffold000031-augustus-gene-34.16-mRNA-1	1
maker-scaffold000031-augustus-gene-35.140-mRNA-1	1
maker-scaffold000031-augustus-gene-35.144-mRNA-1	1
maker-scaffold000031-augustus-gene-36.38-mRNA-1	1
maker-scaffold000031-augustus-gene-36.40-mRNA-1	1
maker-scaffold000031-augustus-gene-36.58-mRNA-1	1
maker-scaffold000031-augustus-gene-3.70-mRNA-1	1
maker-scaffold000031-augustus-gene-37.83-mRNA-1	1
maker-scaffold000031-augustus-gene-37.97-mRNA-1	1
maker-scaffold000031-augustus-gene-38.111-mRNA-1	1
maker-scaffold000031-augustus-gene-38.127-mRNA-1	1
maker-scaffold000031-augustus-gene-39.64-mRNA-1	1
maker-scaffold000031-augustus-gene-39.66-mRNA-1	1
maker-scaffold000031-augustus-gene-39.70-mRNA-1	1
maker-scaffold000031-augustus-gene-6.87-mRNA-1	1
maker-scaffold000031-augustus-gene-6.91-mRNA-1	1
maker-scaffold000031-augustus-gene-8.68-mRNA-1	1
maker-scaffold000031-augustus-gene-8.73-mRNA-1	1
maker-scaffold000031-snap-gene-10.15-mRNA-1	1
maker-scaffold000031-snap-gene-11.100-mRNA-1	1
maker-scaffold000031-snap-gene-12.19-mRNA-1	1
maker-scaffold000031-snap-gene-12.1-mRNA-1	1
maker-scaffold000031-snap-gene-15.7-mRNA-1	1
maker-scaffold000031-snap-gene-20.11-mRNA-1	1
maker-scaffold000031-snap-gene-21.52-mRNA-1	1
maker-scaffold000031-snap-gene-22.132-mRNA-1	1
maker-scaffold000031-snap-gene-22.138-mRNA-1	1
maker-scaffold000031-snap-gene-23.140-mRNA-1	1
maker-scaffold000031-snap-gene-26.85-mRNA-1	1
maker-scaffold000031-snap-gene-27.8-mRNA-1	1
maker-scaffold000031-snap-gene-28.59-mRNA-1	1
maker-scaffold000031-snap-gene-28.66-mRNA-1	1
maker-scaffold000031-snap-gene-30.0-mRNA-1	1
maker-scaffold000031-snap-gene-32.48-mRNA-1	1
maker-scaffold000031-snap-gene-33.64-mRNA-1	1
maker-scaffold000031-snap-gene-36.119-mRNA-1	1
maker-scaffold000031-snap-gene-37.77-mRNA-1	1
maker-scaffold000031-snap-gene-38.56-mRNA-1	1
maker-scaffold000031-snap-gene-38.65-mRNA-1	1
maker-scaffold000031-snap-gene-4.44-mRNA-1	1
maker-scaffold000031-snap-gene-8.2-mRNA-1	1
maker-scaffold000032-augustus-gene-0.4-mRNA-1	1
maker-scaffold000032-augustus-gene-10.10-mRNA-1	1
maker-scaffold000032-augustus-gene-10.12-mRNA-1	1
maker-scaffold000032-augustus-gene-10.23-mRNA-1	1
maker-scaffold000032-augustus-gene-10.3-mRNA-1	1
maker-scaffold000032-augustus-gene-11.11-mRNA-1	1
maker-scaffold000032-augustus-gene-12.18-mRNA-1	1
maker-scaffold000032-augustus-gene-12.25-mRNA-1	1
maker-scaffold000032-augustus-gene-13.101-mRNA-1	1
maker-scaffold000032-augustus-gene-13.85-mRNA-1	1
maker-scaffold000032-augustus-gene-13.86-mRNA-1	1
maker-scaffold000032-augustus-gene-13.90-mRNA-1	1
maker-scaffold000032-augustus-gene-14.5-mRNA-1	1
maker-scaffold000032-augustus-gene-14.8-mRNA-1	1
maker-scaffold000032-augustus-gene-15.5-mRNA-1	1
maker-scaffold000032-augustus-gene-17.77-mRNA-1	1
maker-scaffold000032-augustus-gene-17.92-mRNA-1	1
maker-scaffold000032-augustus-gene-18.40-mRNA-1	1
maker-scaffold000032-augustus-gene-18.43-mRNA-1	1
maker-scaffold000032-augustus-gene-18.50-mRNA-1	1
maker-scaffold000032-augustus-gene-19.100-mRNA-1	1
maker-scaffold000032-augustus-gene-19.104-mRNA-1	1
maker-scaffold000032-augustus-gene-19.110-mRNA-1	1
maker-scaffold000032-augustus-gene-19.112-mRNA-1	1
maker-scaffold000032-augustus-gene-19.96-mRNA-1	1
maker-scaffold000032-augustus-gene-20.129-mRNA-1	1
maker-scaffold000032-augustus-gene-20.131-mRNA-1	1
maker-scaffold000032-augustus-gene-20.134-mRNA-1	1
maker-scaffold000032-augustus-gene-20.141-mRNA-1	1
maker-scaffold000032-augustus-gene-2.19-mRNA-1	1
maker-scaffold000032-augustus-gene-22.98-mRNA-1	1
maker-scaffold000032-augustus-gene-22.99-mRNA-1	1
maker-scaffold000032-augustus-gene-2.2-mRNA-1	1
maker-scaffold000032-augustus-gene-3.54-mRNA-1	1
maker-scaffold000032-augustus-gene-3.66-mRNA-1	1
maker-scaffold000032-augustus-gene-4.0-mRNA-1	1
maker-scaffold000032-augustus-gene-4.10-mRNA-1	1
maker-scaffold000032-augustus-gene-4.5-mRNA-1	1
maker-scaffold000032-augustus-gene-4.7-mRNA-1	1
maker-scaffold000032-augustus-gene-4.8-mRNA-1	1
maker-scaffold000032-augustus-gene-5.5-mRNA-1	1
maker-scaffold000032-augustus-gene-5.6-mRNA-1	1
maker-scaffold000032-augustus-gene-6.86-mRNA-1	1
maker-scaffold000032-augustus-gene-7.22-mRNA-1	1
maker-scaffold000032-augustus-gene-7.23-mRNA-1	1
maker-scaffold000032-augustus-gene-7.24-mRNA-1	1
maker-scaffold000032-augustus-gene-8.68-mRNA-1	1
maker-scaffold000032-augustus-gene-8.75-mRNA-1	1
maker-scaffold000032-augustus-gene-8.79-mRNA-1	1
maker-scaffold000032-augustus-gene-9.72-mRNA-1	1
maker-scaffold000032-snap-gene-0.85-mRNA-1	1
maker-scaffold000032-snap-gene-0.90-mRNA-1	1
maker-scaffold000032-snap-gene-10.123-mRNA-1	1
maker-scaffold000032-snap-gene-10.128-mRNA-1	1
maker-scaffold000032-snap-gene-11.101-mRNA-1	1
maker-scaffold000032-snap-gene-11.110-mRNA-1	1
maker-scaffold000032-snap-gene-13.83-mRNA-1	1
maker-scaffold000032-snap-gene-14.121-mRNA-1	1
maker-scaffold000032-snap-gene-18.131-mRNA-1	1
maker-scaffold000032-snap-gene-18.137-mRNA-1	1
maker-scaffold000032-snap-gene-2.140-mRNA-1	1
maker-scaffold000032-snap-gene-2.159-mRNA-1	1
maker-scaffold000032-snap-gene-3.45-mRNA-1	1
maker-scaffold000032-snap-gene-3.52-mRNA-1	1
maker-scaffold000032-snap-gene-4.70-mRNA-1	1
maker-scaffold000032-snap-gene-5.88-mRNA-1	1
maker-scaffold000032-snap-gene-7.75-mRNA-1	1
maker-scaffold000047-snap-gene-0.100-mRNA-1	1
maker-scaffold000047-snap-gene-0.103-mRNA-1	1
maker-scaffold000054-augustus-gene-0.50-mRNA-1	1
maker-scaffold000054-augustus-gene-0.59-mRNA-1	1
maker-scaffold000054-augustus-gene-2.58-mRNA-1	1
maker-scaffold000054-augustus-gene-2.67-mRNA-1	1
maker-scaffold000054-augustus-gene-3.42-mRNA-1	1
maker-scaffold000054-augustus-gene-3.49-mRNA-1	1
maker-scaffold000054-augustus-gene-4.49-mRNA-1	1
maker-scaffold000054-augustus-gene-5.129-mRNA-1	1
maker-scaffold000054-augustus-gene-6.40-mRNA-1	1
maker-scaffold000054-augustus-gene-7.267-mRNA-1	1
maker-scaffold000054-augustus-gene-7.270-mRNA-1	1
maker-scaffold000054-augustus-gene-7.271-mRNA-1	1
maker-scaffold000054-augustus-gene-7.274-mRNA-1	1
maker-scaffold000054-exonerate_protein2genome-gene-0.24-mRNA-1	1
maker-scaffold000054-snap-gene-0.109-mRNA-1	1
maker-scaffold000054-snap-gene-6.28-mRNA-1	1
maker-scaffold000054-snap-gene-6.34-mRNA-1	1
maker-scaffold000054-snap-gene-7.7-mRNA-1	1
maker-scaffold000055-augustus-gene-0.34-mRNA-1	1
maker-scaffold000055-augustus-gene-2.98-mRNA-1	1
maker-scaffold000055-snap-gene-2.95-mRNA-1	1
maker-scaffold000056-augustus-gene-0.2-mRNA-1	1
maker-scaffold000060-augustus-gene-10.56-mRNA-1	1
maker-scaffold000060-augustus-gene-10.57-mRNA-1	1
maker-scaffold000060-augustus-gene-10.65-mRNA-1	1
maker-scaffold000060-augustus-gene-11.12-mRNA-1	1
maker-scaffold000060-augustus-gene-12.59-mRNA-1	1
maker-scaffold000060-augustus-gene-12.66-mRNA-1	1
maker-scaffold000060-augustus-gene-13.73-mRNA-1	1
maker-scaffold000060-augustus-gene-13.76-mRNA-1	1
maker-scaffold000060-augustus-gene-13.82-mRNA-1	1
maker-scaffold000060-augustus-gene-13.91-mRNA-1	1
maker-scaffold000060-augustus-gene-1.52-mRNA-1	1
maker-scaffold000060-augustus-gene-2.68-mRNA-1	1
maker-scaffold000060-augustus-gene-3.106-mRNA-1	1
maker-scaffold000060-augustus-gene-3.112-mRNA-1	1
maker-scaffold000060-augustus-gene-4.11-mRNA-1	1
maker-scaffold000060-augustus-gene-4.3-mRNA-1	1
maker-scaffold000060-augustus-gene-4.4-mRNA-1	1
maker-scaffold000060-augustus-gene-4.5-mRNA-1	1
maker-scaffold000060-augustus-gene-5.66-mRNA-1	1
maker-scaffold000060-augustus-gene-5.68-mRNA-1	1
maker-scaffold000060-augustus-gene-6.72-mRNA-1	1
maker-scaffold000060-augustus-gene-6.84-mRNA-1	1
maker-scaffold000060-augustus-gene-7.51-mRNA-1	1
maker-scaffold000060-augustus-gene-7.56-mRNA-1	1
maker-scaffold000060-augustus-gene-8.94-mRNA-1	1
maker-scaffold000060-augustus-gene-9.1-mRNA-1	1
maker-scaffold000060-augustus-gene-9.5-mRNA-1	1
maker-scaffold000060-augustus-gene-9.9-mRNA-1	1
maker-scaffold000060-exonerate_protein2genome-gene-0.27-mRNA-1	1
maker-scaffold000060-snap-gene-0.73-mRNA-1	1
maker-scaffold000060-snap-gene-10.70-mRNA-1	1
maker-scaffold000060-snap-gene-13.218-mRNA-1	1
maker-scaffold000060-snap-gene-1.41-mRNA-1	1
maker-scaffold000060-snap-gene-4.112-mRNA-1	1
maker-scaffold000060-snap-gene-6.3-mRNA-1	1
maker-scaffold000060-snap-gene-9.69-mRNA-1	1
maker-scaffold000061-augustus-gene-10.12-mRNA-1	1
maker-scaffold000061-augustus-gene-10.15-mRNA-1	1
maker-scaffold000061-augustus-gene-10.4-mRNA-1	1
maker-scaffold000061-augustus-gene-11.106-mRNA-1	1
maker-scaffold000061-augustus-gene-11.97-mRNA-1	1
maker-scaffold000061-augustus-gene-12.55-mRNA-1	1
maker-scaffold000061-augustus-gene-12.59-mRNA-1	1
maker-scaffold000061-augustus-gene-12.60-mRNA-1	1
maker-scaffold000061-augustus-gene-12.61-mRNA-1	1
maker-scaffold000061-augustus-gene-12.64-mRNA-1	1
maker-scaffold000061-augustus-gene-13.54-mRNA-1	1
maker-scaffold000061-augustus-gene-13.59-mRNA-1	1
maker-scaffold000061-augustus-gene-14.42-mRNA-1	1
maker-scaffold000061-augustus-gene-14.47-mRNA-1	1
maker-scaffold000061-augustus-gene-14.58-mRNA-1	1
maker-scaffold000061-augustus-gene-15.10-mRNA-1	1
maker-scaffold000061-augustus-gene-15.14-mRNA-1	1
maker-scaffold000061-augustus-gene-15.1-mRNA-1	1
maker-scaffold000061-augustus-gene-15.3-mRNA-1	1
maker-scaffold000061-augustus-gene-15.9-mRNA-1	1
maker-scaffold000061-augustus-gene-16.119-mRNA-1	1
maker-scaffold000061-augustus-gene-16.121-mRNA-1	1
maker-scaffold000061-augustus-gene-16.128-mRNA-1	1
maker-scaffold000061-augustus-gene-16.132-mRNA-1	1
maker-scaffold000061-augustus-gene-16.135-mRNA-1	1
maker-scaffold000061-augustus-gene-16.141-mRNA-1	1
maker-scaffold000061-augustus-gene-17.257-mRNA-1	1
maker-scaffold000061-augustus-gene-1.79-mRNA-1	1
maker-scaffold000061-augustus-gene-1.83-mRNA-1	1
maker-scaffold000061-augustus-gene-1.88-mRNA-1	1
maker-scaffold000061-augustus-gene-2.15-mRNA-1	1
maker-scaffold000061-augustus-gene-3.97-mRNA-1	1
maker-scaffold000061-augustus-gene-5.83-mRNA-1	1
maker-scaffold000061-augustus-gene-6.77-mRNA-1	1
maker-scaffold000061-augustus-gene-6.80-mRNA-1	1
maker-scaffold000061-augustus-gene-9.0-mRNA-1	1
maker-scaffold000061-augustus-gene-9.16-mRNA-1	1
maker-scaffold000061-augustus-gene-9.2-mRNA-1	1
maker-scaffold000061-augustus-gene-9.5-mRNA-1	1
maker-scaffold000061-augustus-gene-9.8-mRNA-1	1
maker-scaffold000061-augustus-gene-9.9-mRNA-1	1
maker-scaffold000061-exonerate_protein2genome-gene-4.20-mRNA-1	1
maker-scaffold000061-snap-gene-12.77-mRNA-1	1
maker-scaffold000061-snap-gene-14.69-mRNA-1	1
maker-scaffold000061-snap-gene-16.66-mRNA-1	1
maker-scaffold000061-snap-gene-1.66-mRNA-1	1
maker-scaffold000061-snap-gene-17.122-mRNA-1	1
maker-scaffold000061-snap-gene-1.71-mRNA-1	1
maker-scaffold000061-snap-gene-3.15-mRNA-1	1
maker-scaffold000061-snap-gene-4.78-mRNA-1	1
maker-scaffold000061-snap-gene-5.0-mRNA-1	1
maker-scaffold000061-snap-gene-6.63-mRNA-1	1
maker-scaffold000061-snap-gene-9.79-mRNA-1	1
maker-scaffold000062-augustus-gene-0.52-mRNA-1	1
maker-scaffold000062-augustus-gene-10.35-mRNA-1	1
maker-scaffold000062-augustus-gene-10.37-mRNA-1	1
maker-scaffold000062-augustus-gene-10.52-mRNA-1	1
maker-scaffold000062-augustus-gene-11.76-mRNA-1	1
maker-scaffold000062-augustus-gene-12.112-mRNA-1	1
maker-scaffold000062-augustus-gene-12.115-mRNA-1	1
maker-scaffold000062-augustus-gene-12.116-mRNA-1	1
maker-scaffold000062-augustus-gene-13.81-mRNA-1	1
maker-scaffold000062-augustus-gene-13.83-mRNA-1	1
maker-scaffold000062-augustus-gene-14.32-mRNA-1	1
maker-scaffold000062-augustus-gene-15.101-mRNA-1	1
maker-scaffold000062-augustus-gene-17.6-mRNA-1	1
maker-scaffold000062-augustus-gene-1.89-mRNA-1	1
maker-scaffold000062-augustus-gene-19.123-mRNA-1	1
maker-scaffold000062-augustus-gene-19.129-mRNA-1	1
maker-scaffold000062-augustus-gene-19.132-mRNA-1	1
maker-scaffold000062-augustus-gene-19.134-mRNA-1	1
maker-scaffold000062-augustus-gene-19.142-mRNA-1	1
maker-scaffold000062-augustus-gene-20.103-mRNA-1	1
maker-scaffold000062-augustus-gene-20.87-mRNA-1	1
maker-scaffold000062-augustus-gene-20.88-mRNA-1	1
maker-scaffold000062-augustus-gene-20.97-mRNA-1	1
maker-scaffold000062-augustus-gene-21.64-mRNA-1	1
maker-scaffold000062-augustus-gene-22.69-mRNA-1	1
maker-scaffold000062-augustus-gene-22.70-mRNA-1	1
maker-scaffold000062-augustus-gene-22.79-mRNA-1	1
maker-scaffold000062-augustus-gene-23.60-mRNA-1	1
maker-scaffold000062-augustus-gene-23.63-mRNA-1	1
maker-scaffold000062-augustus-gene-23.66-mRNA-1	1
maker-scaffold000062-augustus-gene-23.73-mRNA-1	1
maker-scaffold000062-augustus-gene-24.119-mRNA-1	1
maker-scaffold000062-augustus-gene-24.120-mRNA-1	1
maker-scaffold000062-augustus-gene-24.124-mRNA-1	1
maker-scaffold000062-augustus-gene-24.136-mRNA-1	1
maker-scaffold000062-augustus-gene-26.103-mRNA-1	1
maker-scaffold000062-augustus-gene-26.108-mRNA-1	1
maker-scaffold000062-augustus-gene-27.123-mRNA-1	1
maker-scaffold000062-augustus-gene-27.134-mRNA-1	1
maker-scaffold000062-augustus-gene-28.40-mRNA-1	1
maker-scaffold000062-augustus-gene-28.52-mRNA-1	1
maker-scaffold000062-augustus-gene-29.41-mRNA-1	1
maker-scaffold000062-augustus-gene-29.47-mRNA-1	1
maker-scaffold000062-augustus-gene-29.50-mRNA-1	1
maker-scaffold000062-augustus-gene-29.56-mRNA-1	1
maker-scaffold000062-augustus-gene-30.4-mRNA-1	1
maker-scaffold000062-augustus-gene-31.31-mRNA-1	1
maker-scaffold000062-augustus-gene-31.40-mRNA-1	1
maker-scaffold000062-augustus-gene-31.43-mRNA-1	1
maker-scaffold000062-augustus-gene-31.45-mRNA-1	1
maker-scaffold000062-augustus-gene-32.37-mRNA-1	1
maker-scaffold000062-augustus-gene-32.39-mRNA-1	1
maker-scaffold000062-augustus-gene-32.42-mRNA-1	1
maker-scaffold000062-augustus-gene-33.17-mRNA-1	1
maker-scaffold000062-augustus-gene-33.21-mRNA-1	1
maker-scaffold000062-augustus-gene-33.23-mRNA-1	1
maker-scaffold000062-augustus-gene-34.149-mRNA-1	1
maker-scaffold000062-augustus-gene-3.6-mRNA-1	1
maker-scaffold000062-augustus-gene-3.9-mRNA-1	1
maker-scaffold000062-augustus-gene-4.32-mRNA-1	1
maker-scaffold000062-augustus-gene-4.42-mRNA-1	1
maker-scaffold000062-augustus-gene-5.77-mRNA-1	1
maker-scaffold000062-augustus-gene-6.123-mRNA-1	1
maker-scaffold000062-augustus-gene-6.124-mRNA-1	1
maker-scaffold000062-augustus-gene-6.135-mRNA-1	1
maker-scaffold000062-augustus-gene-6.136-mRNA-1	1
maker-scaffold000062-augustus-gene-7.15-mRNA-1	1
maker-scaffold000062-augustus-gene-8.77-mRNA-1	1
maker-scaffold000062-augustus-gene-9.35-mRNA-1	1
maker-scaffold000062-augustus-gene-9.46-mRNA-1	1
maker-scaffold000062-exonerate_protein2genome-gene-21.77-mRNA-1	1
maker-scaffold000062-exonerate_protein2genome-gene-9.14-mRNA-1	1
maker-scaffold000062-snap-gene-11.12-mRNA-1	1
maker-scaffold000062-snap-gene-13.1-mRNA-1	1
maker-scaffold000062-snap-gene-15.5-mRNA-1	1
maker-scaffold000062-snap-gene-1.60-mRNA-1	1
maker-scaffold000062-snap-gene-16.150-mRNA-1	1
maker-scaffold000062-snap-gene-18.119-mRNA-1	1
maker-scaffold000062-snap-gene-21.47-mRNA-1	1
maker-scaffold000062-snap-gene-23.88-mRNA-1	1
maker-scaffold000062-snap-gene-27.1-mRNA-1	1
maker-scaffold000062-snap-gene-29.115-mRNA-1	1
maker-scaffold000062-snap-gene-30.51-mRNA-1	1
maker-scaffold000062-snap-gene-3.106-mRNA-1	1
maker-scaffold000062-snap-gene-32.57-mRNA-1	1
maker-scaffold000062-snap-gene-32.61-mRNA-1	1
maker-scaffold000062-snap-gene-34.5-mRNA-1	1
maker-scaffold000062-snap-gene-7.69-mRNA-1	1
maker-scaffold000063-augustus-gene-0.111-mRNA-1	1
maker-scaffold000063-augustus-gene-11.102-mRNA-1	1
maker-scaffold000063-augustus-gene-11.86-mRNA-1	1
maker-scaffold000063-augustus-gene-11.87-mRNA-1	1
maker-scaffold000063-augustus-gene-12.0-mRNA-1	1
maker-scaffold000063-augustus-gene-12.1-mRNA-1	1
maker-scaffold000063-augustus-gene-13.103-mRNA-1	1
maker-scaffold000063-augustus-gene-13.116-mRNA-1	1
maker-scaffold000063-augustus-gene-13.118-mRNA-1	1
maker-scaffold000063-augustus-gene-14.124-mRNA-1	1
maker-scaffold000063-augustus-gene-14.130-mRNA-1	1
maker-scaffold000063-augustus-gene-14.135-mRNA-1	1
maker-scaffold000063-augustus-gene-14.136-mRNA-1	1
maker-scaffold000063-augustus-gene-14.137-mRNA-1	1
maker-scaffold000063-augustus-gene-15.26-mRNA-1	1
maker-scaffold000063-augustus-gene-16.56-mRNA-1	1
maker-scaffold000063-augustus-gene-16.66-mRNA-1	1
maker-scaffold000063-augustus-gene-2.1-mRNA-1	1
maker-scaffold000063-augustus-gene-2.2-mRNA-1	1
maker-scaffold000063-augustus-gene-3.50-mRNA-1	1
maker-scaffold000063-augustus-gene-3.52-mRNA-1	1
maker-scaffold000063-augustus-gene-3.55-mRNA-1	1
maker-scaffold000063-augustus-gene-4.79-mRNA-1	1
maker-scaffold000063-augustus-gene-6.68-mRNA-1	1
maker-scaffold000063-augustus-gene-6.73-mRNA-1	1
maker-scaffold000063-augustus-gene-7.36-mRNA-1	1
maker-scaffold000063-augustus-gene-7.49-mRNA-1	1
maker-scaffold000063-augustus-gene-7.52-mRNA-1	1
maker-scaffold000063-augustus-gene-8.62-mRNA-1	1
maker-scaffold000063-augustus-gene-8.64-mRNA-1	1
maker-scaffold000063-augustus-gene-8.68-mRNA-1	1
maker-scaffold000063-snap-gene-0.55-mRNA-1	1
[truncated: 415 more rows]

## Sheet: Supplementary Table S3
Supplementary Table S3. Distribution of Switching AS
18hpi	27hpi	36hpi	45hpi	72hpi	No. of Switching AS
O	-	-	-	-	66
-	O	-	-	-	81
-	-	O	-	-	93
O	O	-	-	-	52
-	-	-	O	-	54
O	-	O	-	-	16
-	O	O	-	-	26
-	-	-	-	O	40
O	-	-	O	-	12
O	O	O	-	-	32
O	-	-	-	O	12
-	O	-	O	-	11
-	-	O	O	-	32
O	O	-	O	-	16
-	O	-	-	O	7
O	O	-	-	O	10
-	-	O	-	O	8
O	-	O	O	-	7
-	O	O	O	-	9
-	-	-	O	O	23
O	-	-	O	O	6
-	O	O	-	O	5
O	O	O	O	-	30
-	O	-	O	O	11
O	O	O	-	O	8
-	-	O	O	O	27
O	O	-	O	O	16
O	-	O	O	O	12
-	O	O	O	O	20
O	O	O	O	O	126
O represent presence of Swithcing AS and X is absence of Switching AS

## Sheet: Supplementary Table S4
Supplementary Table S4. Distribution of gene ontology (GO) in Switching AS genes of M. oryzae
GO ID	No. of genes	P-value	Function
GO:1901363	74	0.849	heterocyclic compound binding
GO:0097159	74	0.849	organic cyclic compound binding
GO:0043167	72	0.718	ion binding
GO:0016787	43	0.584	hydrolase activity
GO:0016740	41	0.006	transferase activity*
GO:0036094	40	0.947	small molecule binding
GO:0097367	32	0.513	carbohydrate derivative binding
GO:0005515	30	0.551	protein binding
GO:0016491	29	0.699	oxidoreductase activity
GO:0008144	26	0.833	drug binding
GO:0140096	24	0.142	catalytic activity, acting on a protein
GO:0048037	18	0.491	cofactor binding
GO:0003700	14	0.064	DNA-binding transcription factor activity*
GO:0022857	13	0.899	transmembrane transporter activity
GO:0140098	5	0.99	catalytic activity, acting on RNA
GO:0016829	5	-	lyase activity
GO:0016874	3	-	ligase activity
GO:0140097	3	-	catalytic activity, acting on DNA
GO:0030234	2	-	enzyme regulator activity
GO:0005085	2	-	guanyl-nucleotide exchange factor activity
GO:0008289	1	-	lipid binding
GO:0072341	1	-	modified amino acid binding
GO:0033218	1	-	amide binding
GO:0005199	1	-	structural constituent of cell wall
GO:0003712	1	-	transcription coregulator activity
GO:0005319	1	-	lipid transporter activity
GO:0004362	1	-	glutathione-disulfide reductase activity
Asterisk represents enriched GO terms compared to total proteome

## Sheet: Supplementary Table S5
Supplementary Table S5. Distribution of gene ontology (GO) in Switching AS genes of necrotrophic stages
GO ID	No. of genes	P-value	Function
GO:0097159	25	0.002	organic cyclic compound binding*
GO:1901363	25	0.002	heterocyclic compound binding*
GO:0043167	21	0.024	ion binding*
GO:0036094	11	0.234	small molecule binding
GO:0005515	10	0.164	protein binding
GO:0016787	9	0.687	hydrolase activity
GO:0097367	9	0.148	carbohydrate derivative binding
GO:0016740	7	0.481	transferase activity
GO:0008144	6	0.637	drug binding
GO:0003700	5	-	DNA-binding transcription factor activity
GO:0140096	4	-	catalytic activity, acting on a protein
GO:0016491	4	-	oxidoreductase activity
GO:0140098	3	-	catalytic activity, acting on RNA
GO:0048037	3	-	cofactor binding
GO:0016874	1	-	ligase activity
GO:0022857	1	-	transmembrane transporter activity
GO:0030234	1	-	enzyme regulator activity
GO:0005085	1	-	guanyl-nucleotide exchange factor activity
GO:0003712	1	-	transcription coregulator activity
Asterisk represents enriched GO term compared to total proteome

## Sheet: Supplementary Table S6
Supplementary Table S6. PHI-base assigned Switching AS genes
Gene Name	Alias	Phenotype
maker-scaffold000011-augustus-gene-18.11-mRNA-1	COS1	increased virulence (hypervirulence)
maker-scaffold000002-augustus-gene-28.131-mRNA-1	RanBP	loss of pathogenicity
maker-scaffold000011-augustus-gene-14.80-mRNA-1	SEP1	loss of pathogenicity
maker-scaffold000094-augustus-gene-12.5-mRNA-1	Moatg1	loss of pathogenicity
maker-scaffold000094-augustus-gene-24.88-mRNA-1	TIG1	loss of pathogenicity
maker-scaffold000095-augustus-gene-3.145-mRNA-1	Moatg2	loss of pathogenicity
maker-scaffold000095-augustus-gene-4.9-mRNA-1	ASD4	loss of pathogenicity
augustus-scaffold000032-processed-gene-11.58-mRNA-1	conx1	reduced virulence
augustus-scaffold000061-processed-gene-17.88-mRNA-1	MGG_03451	reduced virulence
maker-scaffold000060-augustus-gene-8.98-mRNA-1	MoHox3	reduced virulence
maker-scaffold000060-snap-gene-13.200-mRNA-1	MoVELB	reduced virulence
maker-scaffold000061-snap-gene-16.66-mRNA-1	MGG_03530	reduced virulence
maker-scaffold000062-augustus-gene-5.77-mRNA-1	MoARK1	reduced virulence
maker-scaffold000093-snap-gene-17.53-mRNA-1	cnf2	reduced virulence
maker-scaffold000094-augustus-gene-0.108-mRNA-1	ABC1	reduced virulence
maker-scaffold000094-augustus-gene-12.18-mRNA-1	MoYAK1	reduced virulence
snap-scaffold000077-processed-gene-12.249-mRNA-1	MGG_13324	reduced virulence
maker-scaffold000064-augustus-gene-1.175-mRNA-1	WISH	reduced virulence
maker-scaffold000095-augustus-gene-5.2-mRNA-1	CHS7	reduced virulence
maker-scaffold000095-snap-gene-11.72-mRNA-1	EXP5	reduced virulence
snap-scaffold000032-processed-gene-4.80-mRNA-1	GSN1	reduced virulence
augustus-scaffold000097-processed-gene-15.117-mRNA-1	Kin4	reduced virulence, loss of pathogenicity
augustus-scaffold000002-processed-gene-28.58-mRNA-1	MoCKb1	reduced virulence, unaffected pathogenicity
maker-scaffold000002-snap-gene-44.15-mRNA-1	FZC62	unaffected pathogenicity
maker-scaffold000031-augustus-gene-35.144-mRNA-1	MoRga5	unaffected pathogenicity
maker-scaffold000032-augustus-gene-12.12-mRNA-1	FZC82	unaffected pathogenicity
maker-scaffold000060-augustus-gene-10.65-mRNA-1	PIC1	unaffected pathogenicity
maker-scaffold000061-augustus-gene-6.80-mRNA-1	FZC26	unaffected pathogenicity
maker-scaffold000061-augustus-gene-9.9-mRNA-1	MoSPA2	unaffected pathogenicity
maker-scaffold000063-augustus-gene-11.91-mRNA-1	FZC18	unaffected pathogenicity
maker-scaffold000077-snap-gene-8.115-mRNA-1	FZC58	unaffected pathogenicity
maker-scaffold000096-augustus-gene-5.107-mRNA-1	MoCel12A	unaffected pathogenicity
maker-scaffold000098-snap-gene-0.131-mRNA-1	FZC59	unaffected pathogenicity
augustus-scaffold000110-processed-gene-3.202-mRNA-1	PEBP2	unaffected pathogenicity
maker-scaffold000002-augustus-gene-25.5-mRNA-1	TGL1-2	unaffected pathogenicity
maker-scaffold000062-augustus-gene-27.130-mRNA-1	FZC73	unaffected pathogenicity
maker-scaffold000062-augustus-gene-19.134-mRNA-1	MoBIR1	unaffected pathogenicity, reduced virulence
maker-scaffold000093-augustus-gene-11.4-mRNA-1	cpk2	unaffected pathogenicity, reduced virulence
maker-scaffold000002-augustus-gene-5.88-mRNA-1	Mocapn9	unaffected pathogenicity, reduced virulence

## Sheet: Supplementary Table S7
Supplementary Table S7. Distribution of novel isoform transcript of M. oryzae
No. of novel novel isoforms	Number of genes
10	1
9	5
8	6
7	9
6	19
5	57
4	97
3	244
2	610
1	1365

## Sheet: Supplementary Table S8
Supplementary Table S8. Distribution of gene ontology (GO) in PTC+ and PTC- genes
GO ID	Parent GO	No. of genes	P-value	Function	Isoform type
GO:0140110	MF	45	<0.001	transcription regulator activity*	PTC-
GO:0003700	MF	42	0.001	DNA-binding transcription factor activity*	PTC-
GO:0009058	BP	142	0.001	biosynthetic process	PTC-
GO:0009889	BP	52	0.001	regulation of biosynthetic process	PTC-
GO:0019222	BP	55	0.002	regulation of metabolic process	PTC-
GO:0080090	BP	53	0.002	regulation of primary metabolic process	PTC-
GO:0051171	BP	53	0.002	regulation of nitrogen compound metabolic process	PTC-
GO:0060255	BP	55	0.002	regulation of macromolecule metabolic process	PTC-
GO:0031323	BP	52	0.003	regulation of cellular metabolic process	PTC-
GO:0000981	MF	32	0.004	DNA-binding transcription factor activity, RNA polymerase II-specific*	PTC-
GO:1901576	BP	132	0.004	organic substance biosynthetic process	PTC-
GO:0044249	BP	131	0.004	cellular biosynthetic process	PTC-
GO:0065007	BP	74	0.015	biological regulation	PTC-
GO:0050789	BP	69	0.015	regulation of biological process	PTC-
GO:0034641	BP	148	0.018	cellular nitrogen compound metabolic process	PTC-
GO:0019637	BP	29	0.019	organophosphate metabolic process	PTC-
GO:0050794	BP	66	0.02	regulation of cellular process	PTC-
GO:0006139	BP	116	0.044	nucleobase-containing compound metabolic process	PTC-
GO:0009058	BP	226	<0.001	biosynthetic process	PTC+
GO:0009987	BP	419	0.006	cellular process	PTC+
GO:0044237	BP	353	0.022	cellular metabolic process	PTC+
GO:0051179	BP	156	0.045	localization	PTC+
GO:0051234	BP	153	0.046	establishment of localization	PTC+
Asterisk represents enriched molecular function term

## Sheet: Supplementary Table S9
Supplementary Table S9. Statistics of domain distribution of two different ab initio translation method
Ab initio translation	Statistics	No domain	Domain unchanged	upstream uORF	Domain changed
					Domain altered	Domain appeared	Domain disappeared	Domain copy variation
Same translation initiation ORF	Isoform number	304	934	0	3	44	250	47
	Proportion (%)	0.192162	0.590392	0	0.00189633	0.0278129	0.158028	0.0297092
The longest ORF	Isoform number	252	803	313	3	33	131	47
	Proportion (%)	0.159292	0.507585	0.197851	0.00189633	0.0208597	0.0828066	0.0297092

## Sheet: Supplementary Table S10
Supplementary Table S10. Transcriptomes of the rice blast fungus used in this study
Isolate	Genome statistics				Transcriptome Reference
	No. Scaffold	No. Gene	No. of read (million)	Fungal proportion
MoO KJ201	123	13306	8.38 - 53.4	4.1 % - 25.6 %	Jeon et al., 2019
MoO 98-06	284	13426	8.6	0.217	Dong et al., 2015
MoT BR32 (strain 5 & 12)	111	14349	1.7 – 6.0	7.5 % - 19.5 %	Saunders et al., 2017
MoO: Rice pathotype; MoT: Wheat pathotype

[truncated: 2 more sheets: Supplementary Table S11, Supplementary Table S12]
